# Supplementary material for: Crystal structure and cellular functions of uPAR dimer
Source: Nat Commun. 2022 Mar 29;13:1665. doi: 10.1038/s41467-022-29344-y (PMC8964761; doi:10.1038/s41467-022-29344-y)
Supplement: Supplementary file 10 — Source-data [file 41467_2022_29344_MOESM10_ESM.xlsx]

## Sheet: Figure 1a
Figure 1a
mL	0.25 mg/mL pH 4.6	0.25 mg/mL pH 7.4	16 mg/mL pH 4.6	16 mg/mL pH 7.4
-0.74	107.72	3.5528	0.092722	13.9947
-0.73701	107.788	3.4299	0.050766	14.0298
-0.73402	106.346	3.36571	0.020596	13.8974
-0.73103	104.63	3.30152	-0.00313	13.6641
-0.72804	102.914	3.12883	-0.02685	13.4308
-0.72505	101.059	2.90037	-0.04143	13.1817
-0.72206	99.071	2.67191	-0.03547	12.8918
-0.71907	97.0827	2.44152	-0.02951	12.602
-0.71608	94.9675	2.20708	-0.02356	12.3121
-0.71309	92.2316	1.97263	-0.02053	11.8772
-0.7101	89.4958	1.73818	-0.01759	11.4326
-0.7071	86.76	1.56604	-0.01465	10.9879
-0.70411	83.8166	1.39508	-0.00691	10.5208
-0.70112	80.8312	1.22411	0.003634	10.0382
-0.69813	77.8457	1.05426	0.014178	9.55559
-0.69514	75.1695	0.885034	0.024827	9.08614
-0.69215	72.8115	0.715806	0.035728	8.65641
-0.68916	70.4534	0.559834	0.046629	8.22667
-0.68617	68.084	0.434404	0.05753	7.79694
-0.68318	65.6524	0.308974	0.066177	7.22834
-0.68019	63.2208	0.183546	0.074716	6.64511
-0.6772	60.7892	0.092325	0.083256	6.06189
-0.67421	58.6383	0.00241	0.087616	5.49904
-0.67122	56.5506	-0.0875	0.089374	4.95216
-0.66823	54.4629	-0.16875	0.091131	4.40527
-0.66524	52.6445	-0.24477	0.091645	3.96037
-0.66225	51.1207	-0.32079	0.088926	3.88372
-0.65926	49.5969	-0.36439	0.086208	3.80706
-0.65627	48.0617	-0.32638	0.08349	3.7304
-0.65328	46.4558	-0.28837	0.074014	4.78101
-0.65029	44.85	-0.25036	0.0641	5.99563
-0.64729	43.2441	-0.12747	0.054188	7.21024
-0.6443	41.819	0.000371	0.049243	9.15533
-0.64131	40.4389	0.128216	0.047596	11.7506
-0.63832	39.0588	0.337854	0.045948	14.3459
-0.63533	37.8381	0.600811	0.041408	16.9931
-0.63234	36.8026	0.863767	0.02875	19.8686
-0.62935	35.7673	1.14397	0.016092	22.7442
-0.62636	34.7265	1.47176	0.003433	25.6198
-0.62337	33.6478	1.79956	-0.00968	29.0619
-0.62038	32.5691	2.12736	-0.02283	32.611
-0.61739	31.4904	2.39582	-0.03599	36.1602
-0.6144	30.5314	2.65958	-0.0471	39.7482
-0.61141	29.6052	2.92333	-0.05676	43.3755
-0.60842	28.679	3.18862	-0.06643	47.0028
-0.60543	27.8578	3.45499	-0.07653	50.5367
-0.60244	27.1669	3.72136	-0.08798	53.5553
-0.59945	26.4759	3.97353	-0.09943	56.5739
-0.59646	25.7815	4.18253	-0.11088	59.5925
-0.59347	25.0584	4.39152	-0.12029	62.6638
-0.59048	24.3352	4.60052	-0.12949	65.7475
-0.58748	23.6121	4.74627	-0.13868	68.8312
-0.58449	22.9627	4.88561	-0.10627	71.4937
-0.5815	22.3354	5.02495	-0.04257	73.6727
-0.57851	21.708	5.15796	0.021133	75.8517
-0.57552	21.1467	5.28617	0.186386	77.821
-0.57253	20.6724	5.41437	0.68709	78.276
-0.56954	20.1981	5.52823	1.18779	78.7309
-0.56655	19.7217	5.59383	1.6885	79.1859
-0.56356	19.2244	5.65943	2.64927	78.6242
-0.56057	18.727	5.72503	3.6646	77.772
-0.55758	18.2296	5.72694	4.67994	76.9198
-0.55459	17.7703	5.72095	5.73894	75.7545
-0.5516	17.3232	5.71496	6.83289	74.1806
-0.54861	16.8762	6.05397	7.92683	72.6068
-0.54562	16.4702	6.67501	9.06007	71.0289
-0.54263	16.1219	7.29605	10.3349	69.4114
-0.53964	15.7735	8.18905	11.6098	67.7938
-0.53665	15.4233	10.1006	12.8847	66.1762
-0.53366	15.0503	12.0121	14.1679	64.1921
-0.53067	14.6774	13.9236	15.4523	62.0832
-0.52767	14.3044	16.357	16.7366	59.9743
-0.52468	13.9619	18.8675	17.9025	57.8867
-0.52169	13.63	21.378	18.9675	55.831
-0.5187	13.2982	24.2353	20.0326	53.7752
-0.51571	12.9988	27.3977	21.0994	51.7498
-0.51272	12.748	30.5602	22.1733	50.215
-0.50973	12.4973	33.7429	23.2471	48.6801
-0.50674	12.2455	37.0102	24.3209	47.1453
-0.50375	11.9786	40.2775	25.1202	45.5879
-0.50076	11.7117	43.5448	25.8762	44.0214
-0.49777	11.4448	46.4519	26.6322	42.4549
-0.49478	11.1956	49.2969	27.0471	40.9598
-0.49179	10.9531	52.1419	27.1539	39.5859
-0.4888	10.7106	55.1046	27.2607	38.212
-0.48581	10.4911	58.1789	27.2696	36.847
-0.48282	10.3083	61.2532	26.8532	35.8104
-0.47983	10.1254	64.2272	26.4367	34.7738
-0.47684	9.94162	66.7251	26.0203	33.7372
-0.47385	9.73824	69.2231	25.4184	32.6861
-0.47086	9.53485	71.721	24.7834	31.6284
-0.46786	9.33146	73.0404	24.1484	30.5707
-0.46487	9.14125	74.1261	23.5257	29.557
-0.46188	8.95645	75.2118	22.9148	28.6294
-0.45889	8.77165	75.6041	22.3039	27.7019
-0.4559	8.60383	75.2893	21.6664	26.7743
-0.45291	8.46488	74.9745	20.9003	26.0859
-0.44992	8.32594	74.5154	20.1343	25.3988
-0.44693	8.1865	73.2739	19.3683	24.7117
-0.44394	8.03218	72.0324	18.637	24.0178
-0.44095	7.87786	70.7909	17.9127	23.3203
-0.43796	7.72353	69.4763	17.1884	22.6228
-0.43497	7.57328	68.1451	16.5581	21.9532
-0.43198	7.42483	66.814	16.0236	21.3466
-0.42899	7.27637	65.2515	15.4892	20.7401
-0.426	7.13913	63.4352	14.9561	20.1335
-0.42301	7.02227	61.6188	14.4302	19.6722
-0.42002	6.90541	59.7863	13.9043	19.2164
-0.41703	6.78834	57.8531	13.3783	18.7607
-0.41404	6.65862	55.9198	12.9166	18.299
-0.41105	6.5289	53.9865	12.469	17.8338
-0.40805	6.39918	52.3894	12.0215	17.3685
-0.40506	6.27429	50.8775	11.6304	16.919
-0.40207	6.1517	49.3657	11.3006	16.5108
-0.39908	6.0291	47.8433	10.9708	16.1026
-0.39609	5.91586	46.3084	10.6401	15.6944
-0.3931	5.82081	44.7735	10.3048	15.3738
-0.39011	5.72575	43.2629	9.96944	15.0596
-0.38712	5.63069	41.9325	9.63409	14.7454
-0.38413	5.52858	40.6021	9.32993	14.4265
-0.38114	5.42646	39.2717	9.03341	14.1043
-0.37815	5.32435	38.2077	8.73688	13.7821
-0.37516	5.22316	37.2191	8.47812	13.4677
-0.37217	5.12245	36.2305	8.26284	13.1779
-0.36918	5.02173	35.23	8.04757	12.888
-0.36619	4.92811	34.2144	7.83175	12.5982
-0.3632	4.84927	33.1988	7.61213	12.3722
-0.36021	4.77043	32.1951	7.39252	12.1534
-0.35722	4.69159	31.2974	7.17291	11.9346
-0.35423	4.60982	30.3997	6.97684	11.7127
-0.35124	4.52801	29.502	6.7871	11.4883
-0.34824	4.4462	28.776	6.59736	11.2639
-0.34525	4.36236	28.1039	6.42691	11.0447
-0.34226	4.2774	27.4318	6.28006	10.8445
-0.33927	4.19245	26.7551	6.13321	10.6443
-0.33628	4.11236	26.0721	5.98586	10.4442
-0.33329	4.04317	25.3891	5.83445	10.2809
-0.3303	3.97398	24.7133	5.68305	10.1233
-0.32731	3.90478	24.1175	5.53164	9.96573
-0.32432	3.82941	23.5217	5.39195	9.80439
-0.32133	3.75386	22.9259	5.2557	9.63964
-0.31834	3.67831	22.4379	5.11945	9.47489
-0.31535	3.60222	21.9872	4.99669	9.31168
-0.31236	3.52583	21.5365	4.89147	9.15555
-0.30937	3.44944	21.0807	4.78624	8.99943
-0.30638	3.55252	20.6175	4.68061	8.8433
-0.30339	4.08763	20.1543	4.57108	8.71627
-0.3004	4.62272	19.6944	4.46155	8.59495
-0.29741	5.15782	19.2834	4.35201	8.47364
-0.29442	5.17923	18.8724	4.2481	8.34823
-0.29142	5.17647	18.4614	4.14598	8.21859
-0.28843	5.17371	18.121	4.04386	8.08895
-0.28544	5.16289	17.8075	3.95159	7.95995
-0.28245	5.14706	17.494	3.87295	7.8346
-0.27946	5.13123	17.1766	3.79431	7.70924
-0.27647	5.11529	16.853	3.7153	7.58389
-0.27348	5.09907	16.5294	3.63213	7.4779
-0.27049	5.08286	16.2072	3.54896	7.37662
-0.2675	5.06664	15.9164	3.46579	7.27534
-0.26451	5.04435	15.6257	3.38983	7.16773
-0.26152	5.02167	15.3349	3.31638	7.0527
-0.25853	4.99899	15.0899	3.24293	6.93766
-0.25554	4.974	14.8641	3.17564	6.82378
-0.25255	4.94748	14.6383	3.11743	6.71872
-0.24956	4.92095	14.4083	3.05921	6.61365
-0.24657	4.89504	14.1709	3.00087	6.50859
-0.24358	4.87086	13.9336	2.9406	6.41692
-0.24059	4.84668	13.6969	2.88033	6.32919
-0.2376	4.82249	13.4848	2.82005	6.24147
-0.23461	4.78827	13.2728	2.76382	6.15116
-0.23161	4.75321	13.0607	2.70909	6.05738
-0.22862	4.71816	12.8785	2.65437	5.9636
-0.22563	4.67922	12.7099	2.60457	5.87017
-0.22264	4.63753	12.5414	2.5625	5.78043
-0.21965	4.59584	12.3694	2.52044	5.69069
-0.21666	4.55561	12.191	2.47841	5.60095
-0.21367	4.51982	12.0127	2.43723	5.52451
-0.21068	4.48404	11.8344	2.39604	5.45274
-0.20769	4.44825	11.6739	2.35485	5.38097
-0.2047	4.41031	11.5134	2.3139	5.30446
-0.20171	4.37215	11.3529	2.27304	5.22075
-0.19872	4.33399	11.2136	2.23218	5.13704
-0.19573	4.29471	11.0848	2.19572	5.05362
-0.19274	4.25459	10.9559	2.16661	4.97534
-0.18975	4.21447	10.8246	2.13751	4.89707
-0.18676	4.17675	10.6879	2.10825	4.81879
-0.18377	4.14698	10.5512	2.075	4.75014
-0.18078	4.11721	10.4146	2.04175	4.68545
-0.17779	4.08743	10.2909	2.0085	4.62075
-0.1748	4.04676	10.1673	1.97727	4.55324
-0.1718	4.00479	10.0437	1.94693	4.48082
-0.16881	3.96281	9.93439	1.91659	4.4084
-0.16582	3.91918	9.83274	1.88847	4.33609
-0.16283	3.8742	9.73109	1.8643	4.26875
-0.15984	3.82922	9.62729	1.84014	4.20141
-0.15685	3.78803	9.51875	1.81591	4.13408
-0.15386	3.76049	9.41021	1.78853	4.07515
-0.15087	3.73295	9.30167	1.76116	4.02022
-0.14788	3.70541	9.20085	1.73378	3.96529
-0.14489	3.68205	9.10026	1.70592	3.9085
-0.1419	3.65927	8.99966	1.67783	3.84797
-0.13891	3.63648	8.91026	1.64974	3.78743
-0.13592	3.63876	8.82737	1.62307	3.7269
-0.13293	3.66238	8.74448	1.59913	3.66908
-0.12994	3.686	8.659	1.57519	3.61129
-0.12695	3.71875	8.56723	1.55124	3.5535
-0.12396	3.78767	8.47545	1.52774	3.50302
-0.12097	3.85658	8.38368	1.50424	3.45657
-0.11798	3.9255	8.29964	1.48073	3.41012
-0.11499	4.02182	8.21597	1.45745	3.36303
-0.11199	4.12251	8.13231	1.43427	3.31446
-0.109	4.22319	8.0601	1.4111	3.26589
-0.10601	4.32691	7.9951	1.38893	3.21732
-0.10302	4.43339	7.9301	1.36883	3.16803
-0.10003	4.53988	7.86305	1.34873	3.11871
-0.09704	4.64532	7.79061	1.32863	3.06939
-0.09405	4.74625	7.71816	1.30946	3.02428
-0.09106	4.84717	7.64571	1.29029	2.98181
-0.08807	4.9481	7.57651	1.27113	2.93935
-0.08508	5.05924	7.50754	1.25132	2.89581
-0.08209	5.17223	7.43857	1.23116	2.84936
-0.0791	5.28521	7.37714	1.21101	2.8029
-0.07611	5.39239	7.32085	1.19266	2.75645
-0.07312	5.49397	7.26455	1.17827	2.71498
-0.07013	5.59556	7.20693	1.16388	2.67391
-0.06714	5.69167	7.14546	1.14949	2.63284
-0.06415	5.76114	7.08399	1.1347	2.59606
-0.06116	5.83061	7.02253	1.1199	2.56237
-0.05817	5.90009	6.96249	1.1051	2.52868
-0.05518	5.92415	6.90258	1.08915	2.55228
-0.05218	5.93908	6.84267	1.07254	2.75945
-0.04919	5.954	6.78826	1.05593	2.96662
-0.0462	5.94251	6.73787	1.04662	3.17378
-0.04321	5.90397	6.68748	1.05453	3.1902
-0.04022	5.86542	6.63583	1.06244	3.184
-0.03723	5.82563	6.58011	1.07035	3.17779
-0.03424	5.77908	6.52439	1.07815	3.17105
-0.03125	5.73253	6.46867	1.08595	3.16387
-0.02826	5.68598	6.41335	1.09375	3.1567
-0.02527	5.62065	6.35807	1.09465	3.1485
-0.02228	5.5511	6.30279	1.09136	3.13639
-0.01929	5.48156	6.25324	1.08806	3.12428
-0.0163	5.40867	6.2082	1.08411	3.11217
-0.01331	5.33214	6.16316	1.07851	3.09576
-0.01032	5.2556	6.05176	1.07291	3.07866
-0.00733	5.18098	5.70404	1.06731	3.06157
-0.00434	5.11808	5.35632	1.06147	3.04605
-0.00135	5.05518	5.0086	1.05563	3.03199
0.001645	4.99227	4.69032	1.04978	3.01794
0.004635	4.91752	4.37605	1.04376	3.00253
0.007626	4.83983	4.06179	1.03764	2.98075
0.010616	4.76215	3.91151	1.03152	2.95897
0.013607	4.68922	3.90073	1.02542	2.93719
0.016597	4.62181	3.88995	1.01937	2.91285
0.019588	4.5544	3.87841	1.01333	2.88797
0.022578	4.4888	3.86388	1.00729	2.8631
0.025569	4.43597	3.84935	0.999644	2.84029
0.028559	4.38313	3.83481	0.991873	2.81966
0.03155	4.33029	3.82365	0.984102	2.79902
0.03454	4.2683	3.81303	0.97526	2.77804
0.037531	4.20382	3.80241	0.965677	2.75491
0.040522	4.13934	3.79104	0.956095	2.73178
0.043512	4.07747	3.77898	0.947074	2.70865
0.046502	4.01879	3.76692	0.939715	2.68473
0.049493	3.96012	3.75415	0.932356	2.66061
0.052483	3.90274	3.73813	0.924997	2.63648
0.055474	3.85591	3.72212	0.916357	2.6154
0.058465	3.80908	3.70611	0.907598	2.59795
0.061455	3.76226	3.68667	0.898839	2.58051
0.064445	3.71365	3.66659	0.891314	2.56278
0.067436	3.66452	3.6465	0.884696	2.54274
0.070427	3.61538	3.62459	0.878078	2.52271
0.073417	3.5683	3.60087	0.87105	2.50267
0.076408	3.52392	3.57716	0.862703	2.48279
0.079398	3.47954	3.55283	0.854356	2.46295
0.082389	3.43578	3.52536	0.846008	2.44311
0.085379	3.39804	3.49789	0.83692	2.42572
0.08837	3.36029	3.47042	0.827749	2.41167
0.09136	3.32255	3.44934	0.818578	2.39761
0.094351	3.28064	3.42961	0.809714	2.38357
0.097341	3.23738	3.40989	0.801093	2.36969
0.100332	3.19411	3.38819	0.792471	2.35581
0.103322	3.15557	3.36439	0.78391	2.34193
0.106313	3.12363	3.3406	0.775563	2.32859
0.109303	3.09169	3.31567	0.767215	2.31546
0.112294	3.06035	3.28415	0.758868	2.30233
0.115284	3.03603	3.25263	0.751127	2.29164
0.118275	3.0117	3.22111	0.743466	2.28476
0.121265	2.98738	3.18975	0.735805	2.27789
0.124256	2.9607	3.15842	0.729073	2.27087
0.127246	2.9332	3.1271	0.723115	2.26113
0.130237	2.9057	3.09858	0.717156	2.25138
0.133227	2.87845	3.07327	0.711295	2.24164
0.136218	2.85157	3.04796	0.705803	2.23326
0.139208	2.8247	3.02251	0.700312	2.22546
0.142199	2.79808	2.99614	0.694819	2.21766
0.145189	2.77515	2.96977	0.690163	2.21023
0.14818	2.75223	2.94339	0.685632	2.20345
0.15117	2.7293	2.92699	0.681102	2.19667
0.154161	2.70567	2.91328	0.677591	2.18987
0.157151	2.68177	2.89956	0.674982	2.18142
0.160142	2.65786	2.91975	0.672374	2.17297
0.163132	2.63499	2.98164	0.66976	2.16452
0.166123	2.61374	3.04352	0.667124	2.15557
0.169113	2.59249	3.12861	0.664488	2.14638
0.172104	2.57143	3.40355	0.661852	2.13718
0.175094	2.5541	3.67848	0.659825	2.12793
0.178085	2.53676	3.95342	0.657903	2.11856
0.181075	2.51943	4.34841	0.655982	2.10919
0.184066	2.499	4.77938	0.653663	2.09982
0.187056	2.4773	5.21035	0.650972	2.08785
0.190047	2.45559	5.63562	0.648282	2.07584
0.193037	2.43459	6.05333	0.645717	2.06383
0.196028	2.41478	6.47105	0.64374	2.05092
0.199018	2.39497	6.89693	0.641763	2.03751
0.202009	2.37532	7.40494	0.639785	2.02411
0.204999	2.36078	7.91294	0.637924	2.01154
0.20799	2.34625	8.42095	0.636084	2.00097
0.21098	2.33171	8.93516	0.634245	1.99041
0.213971	2.3161	9.45143	0.632432	1.97984
0.216961	2.30003	9.96771	0.630648	1.96764
0.219952	2.28395	10.4428	0.628862	1.95535
0.222942	2.26828	10.8589	0.626833	1.94306
0.225933	2.25332	11.275	0.623538	1.93075
0.228923	2.23836	11.6912	0.620244	1.91841
0.231914	2.22347	12.1087	0.616948	1.90608
0.234904	2.21186	12.5261	0.614987	1.89492
0.237895	2.20026	12.9436	0.613313	1.88704
0.240885	2.18866	13.2351	0.611637	1.87917
0.243876	2.17499	13.4807	0.608284	1.87129
0.246866	2.16035	13.7262	0.603149	1.86099
0.249857	2.14571	13.8756	0.598015	1.85047
0.252847	2.13161	13.8764	0.593038	1.83996
0.255838	2.11857	13.8773	0.588973	1.82984
0.258828	2.10554	13.8703	0.58491	1.82002
0.261819	2.09251	13.7237	0.580845	1.8102
0.264809	2.08203	13.5772	0.576849	1.80063
0.2678	2.07154	13.4307	0.572867	1.79185
0.27079	2.06106	13.2367	0.568885	1.78308
0.273781	2.04935	13.0238	0.564724	1.77431
0.276771	2.03701	12.811	0.560358	1.76561
0.279762	2.02467	12.5932	0.555992	1.75691
0.282752	2.01309	12.3674	0.551737	1.74821
0.285743	2.00306	12.1416	0.548222	1.74057
0.288733	1.99303	11.9136	0.544708	1.73382
0.291724	1.983	11.6272	0.541193	1.72706
0.294714	1.97404	11.3408	0.538093	1.72033
0.297705	1.96509	11.0545	0.535099	1.71365
0.300695	1.95615	10.7792	0.532106	1.70697
0.303686	1.94695	10.5087	0.529838	1.70029
0.306676	1.93762	10.2383	0.528438	1.69092
0.309667	1.92829	9.98921	0.527038	1.6811
0.312657	1.91894	9.77863	0.525532	1.67128
0.315648	1.90954	9.56805	0.523225	1.66269
0.318638	1.90014	9.35728	0.520918	1.65526
0.321629	1.89074	9.13429	0.518612	1.64784
0.324619	1.88232	8.91129	0.517587	1.64089
0.32761	1.87393	8.68831	0.516929	1.63631
0.3306	1.86555	8.48025	0.51627	1.63172
0.333591	1.8572	8.2793	0.515466	1.62713
0.336581	1.84888	8.07835	0.514477	1.62095
0.339572	1.84057	7.89159	0.513489	1.61442
0.342562	1.83233	7.7326	0.512644	1.60789
0.345553	1.82429	7.57361	0.513084	1.60078
0.348543	1.81626	7.41462	0.513523	1.59306
0.351534	1.80822	7.24994	0.513963	1.58533
0.354524	1.80252	7.08524	0.513165	1.57811
0.357515	1.79693	6.92054	0.511985	1.57402
0.360505	1.79134	6.76605	0.510805	1.56993
0.363496	1.78434	6.61685	0.509134	1.56584
0.366486	1.77648	6.46764	0.5068	1.55883
0.369477	1.76862	6.32966	0.504467	1.55106
0.372467	1.76105	6.21554	0.502201	1.54328
0.375458	1.75423	6.10144	0.500663	1.536
0.378448	1.74742	5.98733	0.499125	1.52932
0.381439	1.7406	5.86781	0.497588	1.52264
0.384429	1.73415	5.74819	0.495044	1.51634
0.38742	1.72772	5.62857	0.492161	1.51325
0.39041	1.72129	5.51678	0.489278	1.51016
0.393401	1.71452	5.40938	0.484978	1.50707
0.396391	1.70753	5.30197	0.478635	1.5025
0.399382	1.70054	5.20234	0.472293	1.49747
0.402372	1.69411	5.12073	0.466307	1.49243
0.405363	1.68922	5.03912	0.464989	1.48702
0.408353	1.68432	4.95751	0.463671	1.48109
0.411344	1.67943	4.87179	0.462352	1.47516
0.414334	1.67053	4.78591	0.459345	1.46938
0.417325	1.6613	4.70003	0.45572	1.46549
0.420316	1.65208	4.61847	0.452096	1.46161
0.423306	1.64406	4.53954	0.448514	1.45772
0.426296	1.6369	4.4606	0.445	1.45303
0.429287	1.62973	4.38694	0.441485	1.44805
0.432277	1.62276	4.32665	0.438123	1.44306
0.435268	1.61636	4.26637	0.437355	1.43754
0.438259	1.60997	4.20607	0.436586	1.43116
0.441249	1.60357	4.14179	0.435817	1.42478
0.444239	1.59562	4.07727	0.43359	1.41857
0.44723	1.58751	4.01275	0.43079	1.41628
0.45022	1.57941	3.95253	0.427989	1.41399
0.453211	1.56978	3.89511	0.42523	1.41169
0.456202	1.55902	3.83769	0.422539	1.40557
0.459192	1.54825	3.7837	0.419848	1.3978
0.462183	1.53853	3.73922	0.417204	1.39002
0.465173	1.53224	3.69475	0.415667	1.38239
0.468163	1.52595	3.65027	0.414129	1.37501
0.471154	1.51966	3.60318	0.412591	1.36763
0.474145	1.51387	3.55589	0.412557	1.36027
0.477135	1.50814	3.5086	0.413162	1.35429
0.480126	1.50241	3.46222	0.413766	1.34831
0.483116	1.49687	3.41648	0.41337	1.34233
0.486107	1.49149	3.37075	0.411228	1.33658
0.489097	1.48611	3.3278	0.409087	1.33095
0.492088	1.4814	3.29338	0.406971	1.32532
0.495078	1.47909	3.25896	0.405874	1.3202
0.498069	1.47678	3.22454	0.404775	1.31616
0.501059	1.47448	3.18709	0.403677	1.31212
0.50405	1.47162	3.14932	0.401937	1.30809
0.50704	1.46868	3.11155	0.399905	1.30215
0.510031	1.46575	3.07491	0.397873	1.29617
0.513021	1.46054	3.03913	0.396569	1.29019
0.516012	1.45341	3.00336	0.396624	1.28473
0.519002	1.44629	2.97008	0.396679	1.27957
0.521993	1.43961	2.94524	0.39673	1.27441
0.524983	1.43472	2.92041	0.3964	1.2688
0.527974	1.42982	2.89557	0.39607	1.2621
0.530964	1.42493	2.86508	0.395742	1.25539
0.533955	1.42161	2.83388	0.3946	1.24869
0.536945	1.41854	2.80268	0.393062	1.24852
0.539936	1.41546	2.77316	0.391524	1.24872
0.542926	1.4108	2.74503	0.390646	1.24892
0.545917	1.40472	2.71691	0.391086	1.24702
0.548907	1.39864	2.68953	0.391525	1.24373
0.551898	1.39251	2.66502	0.391964	1.24044
0.554888	1.38615	2.6405	0.390108	1.23666
0.557879	1.37979	2.61599	0.388241	1.23148
0.560869	1.37343	2.58873	0.386374	1.22629
0.56386	1.36843	2.56106	0.383803	1.22111
0.56685	1.36368	2.53339	0.380865	1.21401
0.569841	1.35893	2.50763	0.377927	1.20673
0.572831	1.3536	2.48355	0.376336	1.19945
0.575822	1.34773	2.45948	0.377627	1.19474
0.578812	1.34186	2.4362	0.378917	1.19195
0.581803	1.33638	2.41632	0.380207	1.18916
0.584793	1.33274	2.39644	0.379049	1.18637
0.587784	1.32911	2.37655	0.377841	1.18358
0.590774	1.32547	2.35534	0.376632	1.18078
0.593765	1.32347	2.3339	0.375989	1.17799
0.596755	1.32179	2.31246	0.375659	1.17458
0.599746	1.32011	2.29016	0.37533	1.1711
0.602736	1.31717	2.26705	0.374466	1.16761
0.605727	1.31295	2.24393	0.37238	1.16423
0.608717	1.30872	2.22177	0.370293	1.16094
0.611708	1.30459	2.2042	0.368206	1.15765
0.614698	1.30099	2.18663	0.365377	1.15401
0.617689	1.29739	2.16906	0.362522	1.14892
0.620679	1.29379	2.14973	0.359666	1.14384
0.62367	1.28753	2.13005	0.357413	1.13875
0.62666	1.28068	2.11037	0.355518	1.13435
0.629651	1.27383	2.09269	0.353624	1.13006
0.632641	1.26874	2.07708	0.352979	1.12578
0.635632	1.26556	2.06147	0.355423	1.12144
0.638622	1.26238	2.04591	0.357867	1.11705
0.641613	1.25929	2.03066	0.360311	1.11267
0.644603	1.25674	2.01541	0.360642	1.10864
0.647594	1.25419	2.00016	0.360862	1.10645
0.650584	1.25164	1.98476	0.361082	1.10425
0.653575	1.25001	1.96933	0.358833	1.10206
0.656565	1.24861	1.9539	0.355016	1.09807
0.659556	1.24721	1.93886	0.351199	1.09369
0.662546	1.24582	1.92427	0.346918	1.0893
0.665537	1.24442	1.90968	0.341398	1.08508
0.668527	1.24302	1.89542	0.33588	1.08104
0.671518	1.24145	1.88328	0.330361	1.077
0.674508	1.23865	1.87114	0.328152	1.0732
0.677499	1.23586	1.85901	0.326175	1.07096
0.680489	1.23306	1.84744	0.324198	1.06872
0.68348	1.22916	1.83602	0.323842	1.06648
0.68647	1.22497	1.8246	0.324584	1.06247
0.689461	1.22078	1.81322	0.325325	1.05798
0.692451	1.21812	1.80188	0.324891	1.05349
0.695442	1.21735	1.79054	0.321074	1.04841
0.698432	1.21658	1.77925	0.317258	1.04258
0.701423	1.21603	1.76831	0.313441	1.03675
0.704413	1.21722	1.75737	0.309902	1.03131
0.707404	1.21841	1.74643	0.306386	1.02936
0.710394	1.2196	1.73463	0.302872	1.02742
0.713385	1.21922	1.7226	0.299485	1.02547
0.716375	1.21838	1.71056	0.29619	1.02357
0.719366	1.21754	1.69913	0.292895	1.02167
0.722356	1.21478	1.68849	0.290054	1.01978
0.725347	1.2095	1.67785	0.288626	1.01738
0.728337	1.20422	1.66714	0.287198	1.01427
0.731328	1.19897	1.65572	0.28577	1.01115
0.734318	1.1939	1.6443	0.285534	1.00806
0.737309	1.18883	1.63288	0.285425	1.0053
0.740299	1.18377	1.62342	0.285315	1.00253
0.74329	1.17989	1.61457	0.286277	0.999762
0.74628	1.17639	1.60573	0.288061	0.996617
0.749271	1.1729	1.5967	0.289847	0.993327
0.752261	1.17046	1.58742	0.290843	0.990038
0.755252	1.16948	1.57813	0.289169	0.986321
0.758242	1.1685	1.56883	0.287494	0.98191
0.761233	1.16753	1.55924	0.285819	0.9775
0.764223	1.16669	1.54966	0.286903	0.973229
0.767214	1.16586	1.54008	0.288331	0.972656
0.770204	1.16502	1.52872	0.289759	0.972083
0.773195	1.16169	1.51674	0.291852	0.97151
0.776185	1.1575	1.50477	0.294489	0.97161
0.779176	1.1533	1.49337	0.297124	0.972008
0.782166	1.14806	1.48283	0.29941	0.972407
0.785157	1.14124	1.47228	0.300399	0.971658
0.788147	1.13442	1.46193	0.301387	0.968768
0.791138	1.12783	1.45443	0.302376	0.965877
0.794128	1.12444	1.44692	0.302212	0.96299
0.797119	1.12105	1.43941	0.301883	0.960896
0.800109	1.11766	1.43263	0.301553	0.958803
0.8031	1.11541	1.42612	0.300032	0.95671
0.80609	1.1136	1.41961	0.297479	0.953892
0.809081	1.11178	1.41234	0.294924	0.950702
0.812071	1.11008	1.40383	0.29236	0.947512
0.815062	1.10858	1.39533	0.289752	0.944046
0.818052	1.10708	1.38681	0.287143	0.939984
0.821043	1.10545	1.37803	0.284535	0.935921
0.824033	1.10136	1.36925	0.283506	0.931859
0.827024	1.09727	1.36046	0.282737	0.928137
0.830014	1.09318	1.3525	0.281969	0.924424
0.833005	1.0917	1.34487	0.280485	0.920711
0.835995	1.09128	1.33724	0.278343	0.917326
0.838986	1.09086	1.32985	0.276201	0.914137
0.841977	1.0899	1.32286	0.274621	0.910947
0.844967	1.08801	1.31588	0.275553	0.908013
0.847957	1.08612	1.30894	0.276487	0.90572
0.850948	1.08427	1.30391	0.277421	0.903427
0.853938	1.08322	1.29888	0.275899	0.901134
0.856929	1.08217	1.29385	0.273921	0.898748
0.85992	1.08112	1.28938	0.271944	0.896356
0.86291	1.08148	1.28516	0.271286	0.893963
0.865901	1.08246	1.28095	0.271918	0.890737
0.868891	1.08344	1.27653	0.272549	0.886949
0.871881	1.0836	1.27172	0.272712	0.883161
0.874872	1.08231	1.26691	0.270543	0.87936
0.877863	1.08102	1.2621	0.268374	0.875523
0.880853	1.07976	1.25723	0.266204	0.871685
0.883844	1.08007	1.25236	0.267744	0.867847
0.886834	1.08038	1.24749	0.270051	0.865279
0.889825	1.0807	1.24221	0.272358	0.862836
0.892815	1.07909	1.23674	0.273991	0.860394
0.895806	1.07657	1.23127	0.274925	0.858262
0.898796	1.07406	1.22586	0.275858	0.856368
0.901787	1.0705	1.22055	0.276375	0.854474
0.904777	1.06495	1.21524	0.274562	0.852453
0.907768	1.05939	1.20993	0.272751	0.849986
0.910758	1.05384	1.20718	0.270938	0.847518
0.913749	1.05143	1.20447	0.270064	0.845051
0.916739	1.04902	1.20175	0.269404	0.839653
0.91973	1.04661	1.19851	0.268745	0.833846
0.92272	1.04673	1.19497	0.267617	0.82804
0.925711	1.04813	1.19144	0.26597	0.823524
0.928701	1.04953	1.1874	0.264322	0.820135
0.931692	1.05052	1.18223	0.263051	0.816745
0.934682	1.0507	1.17706	0.264149	0.813077
0.937673	1.05087	1.17189	0.265247	0.808217
0.940663	1.05105	1.16778	0.266345	0.803358
0.943654	1.04964	1.16371	0.265164	0.798498
0.946644	1.0482	1.15964	0.263406	0.797392
0.949635	1.04677	1.1532	0.261649	0.796968
0.952625	1.04627	1.14537	0.260472	0.796544
0.955616	1.04627	1.13755	0.259978	0.795282
0.958606	1.04627	1.13028	0.259485	0.793189
0.961597	1.04492	1.12437	0.258656	0.791095
0.964587	1.04059	1.11846	0.255416	0.788572
0.967578	1.03625	1.11255	0.252176	0.783762
0.970568	1.03192	1.10923	0.248936	0.778953
0.973559	1.03262	1.10603	0.24875	0.774143
0.976549	1.03346	1.10284	0.249409	0.770997
0.97954	1.03429	1.09958	0.250067	0.768231
0.98253	1.03309	1.09629	0.250042	0.765465
0.985521	1.03072	1.09299	0.249163	0.763437
0.988511	1.02834	1.08943	0.248285	0.762241
0.991502	1.02554	1.08514	0.247407	0.761045
0.994492	1.02173	1.08084	0.246528	0.759773
0.997483	1.01792	1.07655	0.245649	0.757979
1.00047	1.01411	1.07329	0.244771	0.756185
1.00346	1.01358	1.07009	0.243892	0.75439
1.00645	1.0132	1.0669	0.243013	0.751582
1.00944	1.01281	1.0646	0.242134	0.748491
1.01243	1.01085	1.06293	0.242246	0.745401
1.01543	1.00791	1.06125	0.243675	0.742442
1.01842	1.00498	1.05955	0.245103	0.739651
1.02141	1.00221	1.0578	0.24641	0.73686
1.0244	0.999869	1.05604	0.24652	0.733977
1.02739	0.997528	1.05428	0.24663	0.730214
1.03038	0.995186	1.05333	0.24674	0.726451
1.03337	0.992911	1.05245	0.245443	0.722688
1.03636	0.990639	1.05157	0.243686	0.721731
1.03935	0.988368	1.05117	0.241929	0.721706
1.04234	0.987804	1.05111	0.240525	0.721682
1.04533	0.988364	1.05105	0.239619	0.72187
1.04832	0.988922	1.05041	0.238712	0.722368
1.05131	0.989815	1.04791	0.23776	0.722866
1.0543	0.991633	1.04542	0.236249	0.723275
1.05729	0.99345	1.04292	0.23474	0.722353
1.06028	0.995267	1.04038	0.23323	0.721431
1.06327	0.995788	1.03782	0.232914	0.720509
1.06626	0.996208	1.03527	0.233024	0.718691
1.06926	0.996628	1.03264	0.233134	0.716523
1.07224	0.994252	1.02997	0.233496	0.714355
1.07524	0.989918	1.02729	0.234237	0.712215
1.07823	0.985585	1.02439	0.234979	0.710122
1.08122	0.982264	1.02068	0.235589	0.708028
1.08421	0.981984	1.01696	0.234189	0.705986
1.0872	0.981705	1.01325	0.232789	0.705538
1.09019	0.981425	1.00992	0.231388	0.705089
1.09318	0.981018	1.00665	0.22965	0.70464
1.09617	0.980598	1.00338	0.227784	0.703712
1.09916	0.980179	0.998854	0.225916	0.702566
1.10215	0.978799	0.993265	0.225136	0.701419
1.10514	0.976702	0.987674	0.226097	0.699845
1.10813	0.974606	0.982054	0.227058	0.697453
1.11112	0.972754	0.976304	0.228032	0.69506
1.11411	0.971706	0.970554	0.229268	0.692668
1.1171	0.970658	0.964805	0.230503	0.69045
1.12009	0.969609	0.961802	0.231738	0.688232
1.12308	0.966182	0.959247	0.233266	0.686014
1.12607	0.962478	0.956692	0.234914	0.683959
1.12906	0.958773	0.954521	0.236561	0.681991
1.13206	0.955185	0.952704	0.237843	0.680022
1.13505	0.951691	0.950888	0.238502	0.678418
1.13804	0.948196	0.949093	0.239161	0.677621
1.14103	0.944839	0.947396	0.239766	0.676823
1.14402	0.941973	0.945699	0.238668	0.676026
1.14701	0.939107	0.944002	0.237569	0.675421
1.15	0.936243	0.940507	0.236471	0.674823
1.15299	0.932392	0.936674	0.234764	0.674225
1.15598	0.928409	0.932842	0.232788	0.674249
1.15897	0.924424	0.929921	0.230811	0.674648
1.16196	0.921388	0.927905	0.229251	0.675046
1.16495	0.919152	0.925888	0.228455	0.67511
1.16794	0.916915	0.923814	0.227659	0.674313
1.17093	0.913945	0.921438	0.226856	0.673515
1.17392	0.908109	0.919062	0.225676	0.672718
1.17691	0.902272	0.916686	0.224495	0.67213
1.1799	0.896437	0.916464	0.223314	0.671557
1.18289	0.892354	0.916703	0.22271	0.670984
1.18588	0.888545	0.916943	0.22238	0.66985
1.18887	0.884736	0.917202	0.222052	0.66833
1.19186	0.881461	0.917482	0.222345	0.66681
1.19486	0.878665	0.917761	0.223856	0.665246
1.19785	0.875869	0.917764	0.225366	0.663552
1.20084	0.872908	0.916126	0.226874	0.661857
1.20383	0.86924	0.91449	0.225804	0.660162
1.20682	0.86557	0.912853	0.224732	0.657702
1.20981	0.8619	0.91022	0.223662	0.65516
1.2128	0.858647	0.907345	0.221554	0.652618
1.21579	0.855467	0.90447	0.218919	0.650523
1.21878	0.852286	0.901382	0.216282	0.648778
1.22177	0.851519	0.898048	0.214687	0.647034
1.22476	0.853058	0.894714	0.215263	0.645041
1.22775	0.854595	0.891818	0.21584	0.64215
1.23074	0.855516	0.891958	0.216416	0.63926
1.23373	0.853489	0.892097	0.217264	0.636369
1.23672	0.851462	0.892237	0.218115	0.634239
1.23971	0.849435	0.890194	0.218966	0.63222
1.2427	0.846241	0.887559	0.220546	0.630202
1.24569	0.842817	0.884924	0.222523	0.628842
1.24869	0.839392	0.882253	0.2245	0.628069
1.25168	0.839887	0.879538	0.225401	0.627296
1.25467	0.844358	0.876823	0.223891	0.626317
1.25766	0.848833	0.874014	0.22238	0.624423
1.26065	0.852617	0.87042	0.22087	0.622529
1.26364	0.852722	0.866827	0.218453	0.620635
1.26663	0.852827	0.863234	0.21601	0.618678
1.26962	0.85293	0.859579	0.213566	0.616709
1.27261	0.853665	0.855906	0.212389	0.614741
1.2756	0.854539	0.852232	0.21195	0.613391
1.27859	0.855413	0.848525	0.21151	0.612668
1.28158	0.854925	0.844771	0.211611	0.611946
1.28457	0.852968	0.841018	0.213012	0.611303
1.28756	0.851012	0.837478	0.214412	0.611103
1.29055	0.849085	0.836122	0.215812	0.610904
1.29354	0.847337	0.834764	0.215062	0.610705
1.29653	0.84559	0.833406	0.214211	0.609296
1.29952	0.843843	0.832408	0.213359	0.607601
1.30251	0.843332	0.83153	0.212356	0.605906
1.3055	0.843122	0.830651	0.211257	0.604768
1.30849	0.842912	0.829527	0.210159	0.60427
1.31149	0.843515	0.82805	0.208832	0.603771
1.31448	0.845054	0.826573	0.20691	0.603285
1.31747	0.846591	0.825197	0.204987	0.602886
1.32046	0.847631	0.825158	0.203066	0.602488
1.32345	0.845256	0.825118	0.202279	0.602089
1.32644	0.842878	0.825078	0.201565	0.601303
1.32943	0.840503	0.825417	0.200851	0.600406
1.33242	0.836473	0.825896	0.201689	0.599508
1.33541	0.832	0.826375	0.203557	0.597963
1.3384	0.827526	0.825579	0.205424	0.595571
1.34139	0.823872	0.822804	0.2068	0.593178
1.34438	0.821216	0.82003	0.2068	0.590991
1.34737	0.81856	0.817374	0.2068	0.590892
1.35036	0.816082	0.816875	0.2068	0.590792
1.35335	0.815035	0.816376	0.204362	0.590692
1.35634	0.813987	0.815877	0.201726	0.589849
1.35933	0.812938	0.814879	0.19909	0.588753
1.36232	0.813403	0.813682	0.198386	0.587656
1.36532	0.814311	0.812484	0.199045	0.58592
1.36831	0.81522	0.809929	0.199704	0.583228
1.3713	0.815856	0.805098	0.200936	0.580537
1.37429	0.816134	0.800266	0.203902	0.577954
1.37728	0.816414	0.795526	0.206867	0.577157
1.38027	0.81628	0.79333	0.209832	0.576359
1.38326	0.81226	0.791134	0.209101	0.575562
1.38625	0.808242	0.788938	0.208002	0.572381
1.38924	0.804223	0.786049	0.206905	0.568244
1.39223	0.802481	0.782854	0.206056	0.564107
1.39522	0.801469	0.77966	0.205398	0.560118
1.39821	0.800456	0.777069	0.204739	0.55638
1.4012	0.799338	0.775571	0.203991	0.552642
1.40419	0.798081	0.774074	0.202947	0.548997
1.40718	0.796823	0.772558	0.201904	0.548898
1.41017	0.795477	0.769822	0.20086	0.548798
1.41316	0.793136	0.767088	0.197557	0.548698
1.41615	0.790794	0.764353	0.193987	0.548633
1.41914	0.788453	0.763197	0.190418	0.548583
1.42213	0.787202	0.762798	0.189811	0.548533
1.42512	0.786328	0.762398	0.191568	0.547203
1.42812	0.785453	0.761112	0.193325	0.543365
1.43111	0.784707	0.758078	0.194682	0.539527
1.4341	0.784148	0.755043	0.1946	0.53569
1.43709	0.783588	0.752008	0.194517	0.535568
1.44008	0.78294	0.751124	0.194435	0.535468
1.44307	0.781018	0.750246	0.190827	0.535368
1.44606	0.779096	0.749367	0.186736	0.535366
1.44905	0.777174	0.749854	0.182645	0.535416
1.45204	0.773676	0.751052	0.179816	0.535465
1.45503	0.769588	0.75225	0.178058	0.534538
1.45802	0.765499	0.752107	0.176301	0.531398
1.46101	0.762131	0.749093	0.174867	0.528258
1.464	0.759893	0.746078	0.174702	0.525118
1.46699	0.757658	0.743064	0.174537	0.525096
1.46998	0.755387	0.74173	0.174372	0.525196
1.47297	0.752486	0.740432	0.174873	0.525295
1.47596	0.749587	0.739135	0.175476	0.524994
1.47895	0.746686	0.737493	0.17608	0.524446
1.48194	0.744829	0.735656	0.176887	0.523898
1.48493	0.743397	0.733819	0.177876	0.522529
1.48792	0.741965	0.732378	0.178863	0.51899
1.49092	0.740963	0.731858	0.179908	0.515451
1.49391	0.740683	0.73134	0.181199	0.511913
1.4969	0.740403	0.730821	0.18249	0.509348
1.49989	0.74009	0.728768	0.18378	0.506856
1.50288	0.738867	0.726651	0.18232	0.504363
1.50587	0.737645	0.724535	0.18037	0.503889
1.50886	0.736421	0.72289	0.17842	0.504836
1.51185	0.734565	0.721533	0.178644	0.505783
1.51484	0.732434	0.720175	0.180951	0.505641
1.51783	0.730302	0.718408	0.183258	0.502102
1.52082	0.728783	0.715593	0.185275	0.498563
1.52381	0.728364	0.712778	0.185907	0.495025
1.5268	0.727944	0.709963	0.186539	0.494756
1.52979	0.727503	0.70839	0.187171	0.494856
1.53278	0.725966	0.706892	0.187573	0.494956
1.53577	0.724427	0.705395	0.18793	0.495913
1.53876	0.72289	0.704271	0.188287	0.497557
1.54175	0.720877	0.703392	0.188195	0.499202
1.54475	0.71864	0.702514	0.187646	0.5003
1.54774	0.716404	0.701404	0.187096	0.499353
1.55073	0.715268	0.699647	0.186522	0.498406
1.55372	0.716247	0.69789	0.185808	0.497459
1.55671	0.717226	0.696134	0.185094	0.498543
1.5597	0.718203	0.69423	0.18438	0.499939
1.56269	0.718936	0.692314	0.183036	0.501335
1.56568	0.719671	0.690397	0.181553	0.502939
1.56867	0.720405	0.689134	0.18007	0.504733
1.57166	0.720812	0.688335	0.178825	0.506527
1.57465	0.721057	0.687537	0.177837	0.507821
1.57764	0.721302	0.686558	0.176848	0.506824
1.58063	0.720551	0.68502	0.175684	0.505827
1.58362	0.717756	0.683482	0.17346	0.504831
1.58661	0.71496	0.681946	0.171236	0.503168
1.5896	0.712165	0.681529	0.169012	0.501373
1.59259	0.712376	0.68123	0.167803	0.499579
1.59558	0.71262	0.68093	0.166841	0.498789
1.59857	0.712865	0.67949	0.165881	0.499038
1.60156	0.712428	0.677174	0.166185	0.499288
1.60455	0.711623	0.674858	0.167941	0.49964
1.60755	0.710819	0.672858	0.169699	0.500586
1.61054	0.710441	0.671941	0.171467	0.501533
1.61353	0.711	0.671022	0.173306	0.502481
1.61652	0.71156	0.670104	0.175146	0.501785
1.61951	0.712118	0.667627	0.176986	0.500689
1.6225	0.711351	0.664952	0.178782	0.499592
1.62549	0.710548	0.662277	0.180567	0.498038
1.62848	0.709743	0.659842	0.182351	0.495944
1.63147	0.709695	0.657606	0.183235	0.493851
1.63446	0.710079	0.65537	0.183015	0.491204
1.63745	0.710464	0.653052	0.182795	0.484326
1.64044	0.710235	0.650417	0.182619	0.477448
1.64343	0.708558	0.647782	0.182784	0.47057
1.64642	0.706881	0.645146	0.182948	0.467385
1.64941	0.705202	0.643551	0.183113	0.465291
1.6524	0.704061	0.642114	0.183702	0.463197
1.65539	0.702943	0.640677	0.184416	0.462512
1.65838	0.701826	0.639282	0.18513	0.463708
1.66138	0.699495	0.637925	0.185534	0.464904
1.66437	0.696419	0.636567	0.185534	0.465925
1.66736	0.693343	0.635463	0.185534	0.465028
1.67035	0.691762	0.635443	0.1856	0.46413
1.67334	0.694	0.635423	0.186286	0.463233
1.67633	0.696235	0.635403	0.186973	0.458869
1.67932	0.698473	0.636164	0.187659	0.453287
1.68231	0.698797	0.637062	0.184889	0.447705
1.6853	0.699007	0.63796	0.181018	0.443316
1.68829	0.699217	0.637218	0.177146	0.44075
1.69128	0.70061	0.634902	0.173424	0.438183
1.69427	0.702776	0.632586	0.169909	0.435639
1.69726	0.704943	0.630489	0.166395	0.433521
1.70025	0.706087	0.62945	0.163118	0.431403
1.70324	0.70441	0.628413	0.162513	0.429285
1.70623	0.702733	0.627374	0.161909	0.430715
1.70922	0.701056	0.626669	0.161305	0.433605
1.71221	0.699021	0.62603	0.161028	0.436496
1.7152	0.696959	0.625391	0.160863	0.438787
1.71819	0.694897	0.625302	0.160698	0.440033
1.72118	0.695429	0.625782	0.159844	0.441279
1.72418	0.697771	0.626261	0.157978	0.442501
1.72717	0.700112	0.62639	0.15611	0.442551
1.73016	0.702463	0.624573	0.154546	0.442601
1.73315	0.704838	0.622756	0.157236	0.44265
1.73614	0.707216	0.620939	0.159927	0.441318
1.73913	0.709591	0.61909	0.162617	0.439324
1.74212	0.709418	0.617234	0.16459	0.43733
1.74511	0.708998	0.615377	0.166291	0.436274
1.7481	0.708579	0.613757	0.167994	0.437096
1.75109	0.705993	0.612399	0.169546	0.437918
1.75408	0.7018	0.611042	0.170865	0.438741
1.75707	0.697606	0.609606	0.172183	0.441485
1.76006	0.694071	0.60767	0.173658	0.444251
1.76305	0.692672	0.605734	0.178052	0.447017
1.76604	0.691275	0.603798	0.182445	0.449221
1.76903	0.689878	0.601512	0.186838	0.451115
1.77202	0.690516	0.599136	0.189431	0.453009
1.77501	0.691391	0.596761	0.191298	0.454191
1.778	0.692265	0.594412	0.193166	0.453717
1.781	0.692709	0.592096	0.193881	0.453244
1.78398	0.692814	0.58978	0.192673	0.45277
1.78698	0.692919	0.587569	0.191465	0.44996
1.78997	0.6926	0.586151	0.190335	0.447044
1.79296	0.690782	0.584734	0.191324	0.444128
1.79595	0.688965	0.583317	0.192313	0.443672
1.79894	0.687148	0.581744	0.193301	0.444769
1.80193	0.683175	0.580127	0.193907	0.445865
1.80492	0.678912	0.57851	0.194346	0.446734
1.80791	0.674647	0.577076	0.194785	0.446983
1.8109	0.672283	0.575878	0.194988	0.447232
1.81389	0.671514	0.574681	0.194768	0.447481
1.81688	0.670746	0.573378	0.194548	0.448745
1.81987	0.670477	0.571102	0.194357	0.450091
1.82286	0.672154	0.568826	0.195455	0.451437
1.82585	0.673831	0.56655	0.196554	0.452232
1.82884	0.675508	0.564758	0.197651	0.45263
1.83183	0.67531	0.563122	0.195901	0.453029
1.83482	0.67482	0.561485	0.192826	0.453186
1.83781	0.674331	0.560399	0.18975	0.452563
1.84081	0.672661	0.56008	0.187884	0.451939
1.8438	0.669935	0.559761	0.188323	0.451316
1.84679	0.667209	0.559693	0.188763	0.451183
1.84978	0.664629	0.562548	0.18921	0.451109
1.85277	0.662672	0.565402	0.191023	0.451034
1.85576	0.660716	0.568257	0.192834	0.451822
1.85875	0.658759	0.569074	0.194647	0.453317
1.86174	0.658616	0.569174	0.197633	0.454812
1.86473	0.65879	0.569274	0.201202	0.456292
1.86772	0.658965	0.568982	0.204772	0.457712
1.87071	0.660036	0.568103	0.207781	0.459133
1.8737	0.661956	0.567225	0.209648	0.460553
1.87669	0.663879	0.56629	0.211516	0.458753
1.87968	0.665491	0.564494	0.213382	0.456435
1.88267	0.66563	0.562697	0.21446	0.454118
1.88566	0.66577	0.560901	0.215532	0.452019
1.88865	0.66591	0.561466	0.216602	0.450125
1.89164	0.666838	0.562943	0.215775	0.448231
1.89463	0.667922	0.56442	0.213936	0.446606
1.89762	0.669005	0.565882	0.212095	0.446257
1.90061	0.670193	0.56732	0.210592	0.445908
1.9036	0.671486	0.568757	0.209823	0.445559
1.9066	0.672778	0.570134	0.209054	0.444218
1.90959	0.673933	0.570154	0.208286	0.442673
1.91258	0.674352	0.570174	0.208882	0.441127
1.91557	0.674772	0.570194	0.209514	0.439364
1.91856	0.675191	0.570186	0.210146	0.437371
1.92155	0.67584	0.570166	0.209063	0.435377
1.92454	0.676539	0.570146	0.207004	0.433277
1.92753	0.677237	0.569262	0.204944	0.430536
1.93052	0.678544	0.566866	0.202712	0.427795
1.93351	0.680501	0.564471	0.200077	0.425054
1.9365	0.682457	0.562135	0.197441	0.421755
1.93949	0.684635	0.562215	0.194805	0.418316
1.94248	0.688129	0.562295	0.190903	0.414877
1.94547	0.691624	0.562375	0.186949	0.412547
1.94846	0.695118	0.563274	0.182995	0.41155
1.95145	0.694365	0.564552	0.180134	0.410553
1.95444	0.692583	0.56583	0.177937	0.409776
1.95743	0.690801	0.566529	0.17574	0.410773
1.96043	0.689703	0.56613	0.173949	0.41177
1.96341	0.689389	0.56573	0.17318	0.412767
1.96641	0.689074	0.565327	0.172411	0.412618
1.9694	0.68871	0.56421	0.171642	0.41212
1.97239	0.688012	0.563091	0.171678	0.411621
1.97538	0.687313	0.561973	0.171761	0.411586
1.97837	0.686613	0.561334	0.171842	0.412184
1.98136	0.686273	0.560934	0.170959	0.412782
1.98435	0.686029	0.560536	0.169448	0.413226
1.98734	0.685784	0.559902	0.167938	0.411855
1.99033	0.685698	0.558784	0.166627	0.410485
1.99332	0.685803	0.557666	0.165858	0.409114
1.99631	0.685906	0.556547	0.165089	0.407487
1.9993	0.685889	0.554247	0.16432	0.405767
2.00229	0.684911	0.551931	0.166003	0.404048
2.00528	0.683932	0.549616	0.16787	0.402883
2.00827	0.682954	0.54849	0.169738	0.402584
2.01126	0.679676	0.54801	0.170695	0.402285
2.01425	0.675727	0.547531	0.171025	0.401975
2.01724	0.671777	0.547027	0.171354	0.401452
2.02024	0.668895	0.546469	0.171711	0.400929
2.02323	0.667393	0.54591	0.172151	0.400406
2.02622	0.665889	0.545351	0.17259	0.399987
2.02921	0.664289	0.54396	0.173029	0.399614
2.0322	0.661773	0.542543	0.174248	0.39924
2.03519	0.659256	0.541126	0.175538	0.398249
2.03818	0.65674	0.541342	0.176828	0.396155
2.04117	0.655444	0.542519	0.178214	0.394062
2.04416	0.654535	0.543698	0.17967	0.391966
2.04715	0.653626	0.544487	0.181125	0.389723
2.05014	0.65213	0.544327	0.182469	0.38748
2.05313	0.649824	0.544168	0.183457	0.385237
2.05612	0.647517	0.544008	0.184446	0.384199
2.05911	0.64525	0.542065	0.185435	0.38375
2.0621	0.643433	0.540028	0.188004	0.383302
2.06509	0.641617	0.537992	0.19075	0.38313
2.06808	0.6398	0.537517	0.193496	0.383529
2.07107	0.638268	0.538036	0.195254	0.383928
2.07406	0.636835	0.538555	0.196243	0.384326
2.07706	0.635403	0.538998	0.197232	0.382838
2.08005	0.633828	0.539238	0.198196	0.381318
2.08304	0.632047	0.539478	0.199075	0.379798
2.08603	0.630263	0.539717	0.199954	0.378628
2.08902	0.628526	0.538802	0.200833	0.377656
2.09201	0.627407	0.537805	0.200958	0.376685
2.095	0.626289	0.536806	0.200985	0.37547
2.09799	0.625171	0.535335	0.201013	0.373676
2.10098	0.623008	0.533538	0.20173	0.371881
2.10397	0.620458	0.531742	0.20302	0.370087
2.10696	0.617907	0.530441	0.204311	0.369431
2.10995	0.615656	0.5306	0.205128	0.368833
2.11294	0.613873	0.53076	0.204139	0.368235
2.11593	0.612091	0.530919	0.203151	0.367758
2.11892	0.610372	0.527832	0.202162	0.367359
2.12191	0.609812	0.524438	0.199766	0.36696
2.1249	0.609253	0.521045	0.197157	0.366719
2.12789	0.608695	0.519026	0.194548	0.366919
2.13088	0.608783	0.518029	0.191619	0.367118
2.13387	0.609132	0.51703	0.188406	0.367317
2.13686	0.609482	0.516191	0.185194	0.367654
2.13985	0.610145	0.515872	0.182367	0.368003
2.14285	0.611334	0.515553	0.181159	0.368352
2.14584	0.612521	0.515234	0.179951	0.368815
2.14883	0.613701	0.513484	0.178742	0.369364
2.15182	0.614681	0.511568	0.177276	0.369912
2.15481	0.615658	0.509651	0.175767	0.370773
2.1578	0.616637	0.508889	0.174257	0.372667
2.16079	0.617982	0.509048	0.172774	0.374561
2.16378	0.619485	0.509208	0.171318	0.376455
2.16677	0.620987	0.509419	0.169863	0.377353
2.16976	0.621109	0.509818	0.16855	0.378126
2.17275	0.618768	0.510218	0.167891	0.378898
2.17574	0.616426	0.510618	0.167232	0.379698
2.17873	0.614165	0.511332	0.166573	0.38052
2.18172	0.615703	0.51209	0.166098	0.381342
2.18471	0.61724	0.512849	0.165659	0.38196
2.1877	0.618778	0.512663	0.165219	0.381761
2.19069	0.618456	0.511666	0.165385	0.381561
2.19368	0.617268	0.510667	0.166154	0.381362
2.19667	0.61608	0.509946	0.166923	0.380416
2.19966	0.615756	0.510345	0.167638	0.379344
2.20266	0.617085	0.510744	0.168078	0.378272
2.20565	0.618414	0.511143	0.168517	0.377431
2.20864	0.619737	0.509709	0.168956	0.376808
2.21163	0.620295	0.507972	0.167223	0.376185
2.21462	0.620855	0.506235	0.165026	0.37486
2.21761	0.621414	0.50539	0.16283	0.370076
2.2206	0.62216	0.50537	0.159886	0.365291
2.22359	0.622999	0.50535	0.156153	0.360506
2.22658	0.623837	0.505549	0.152418	0.358701
2.22957	0.624583	0.506746	0.149347	0.35753
2.23256	0.625143	0.507945	0.150115	0.356358
2.23555	0.625702	0.509142	0.150884	0.356217
2.23854	0.626261	0.507992	0.151653	0.357189
2.24153	0.624744	0.506394	0.1516	0.358161
2.24452	0.623207	0.504798	0.151353	0.359096
2.24751	0.621669	0.50392	0.151106	0.359793
2.2505	0.621566	0.503761	0.150885	0.360491
2.25349	0.62223	0.503601	0.150692	0.361189
2.25649	0.622894	0.503325	0.1505	0.363032
2.25948	0.623711	0.502446	0.150275	0.365176
2.26247	0.624865	0.501568	0.149835	0.367319
2.26546	0.626018	0.50069	0.149397	0.368164
2.26845	0.627171	0.500993	0.148958	0.367417
2.27144	0.627882	0.501551	0.147276	0.366669
2.27443	0.62858	0.50211	0.145272	0.365874
2.27742	0.629279	0.502515	0.143266	0.364678
2.28041	0.628688	0.502755	0.141637	0.363482
2.2834	0.627361	0.502995	0.140457	0.362286
2.28639	0.626032	0.503246	0.139275	0.361033
2.28938	0.624746	0.503565	0.138606	0.359762
2.29237	0.623559	0.503885	0.141791	0.358491
2.29536	0.62237	0.504204	0.144977	0.358946
2.29835	0.621181	0.50223	0.148161	0.361811
2.30134	0.619658	0.499694	0.149551	0.364677
2.30433	0.618121	0.497158	0.150429	0.367311
2.30732	0.616582	0.495309	0.151308	0.367012
2.31031	0.614894	0.49425	0.151027	0.366713
2.3133	0.61311	0.493193	0.149269	0.366414
2.3163	0.611328	0.492336	0.147512	0.364625
2.31928	0.609882	0.492895	0.14572	0.362282
2.32228	0.609288	0.493454	0.143634	0.35994
2.32527	0.608693	0.494013	0.141547	0.35752
2.32826	0.6081	0.494008	0.13946	0.354978
2.33125	0.609255	0.493848	0.13926	0.352436
2.33424	0.610512	0.493689	0.139645	0.349921
2.33723	0.611771	0.492782	0.140029	0.348027
2.34022	0.6125	0.490945	0.140367	0.346133
2.34321	0.612884	0.489108	0.140642	0.344239
2.3462	0.613269	0.487399	0.140916	0.344831
2.34919	0.613148	0.48676	0.141186	0.346501
2.35218	0.611646	0.486122	0.141405	0.348171
2.35517	0.610144	0.485482	0.141625	0.350175
2.35816	0.60864	0.48443	0.141845	0.352792
2.36115	0.607106	0.483252	0.142454	0.355409
2.36414	0.605567	0.482074	0.143196	0.357997
2.36713	0.60403	0.481903	0.143937	0.357698
2.37012	0.602472	0.483081	0.143981	0.357399
2.37311	0.6009	0.484258	0.14302	0.3571
2.3761	0.599327	0.485453	0.142058	0.355656
2.3791	0.598335	0.48681	0.141206	0.353637
2.38209	0.599068	0.488167	0.141755	0.351619
2.38508	0.599803	0.489525	0.142304	0.349681
2.38807	0.600537	0.489852	0.142854	0.347911
2.39106	0.600855	0.489832	0.144389	0.346142
2.39405	0.601135	0.489812	0.146284	0.344373
2.39704	0.601415	0.489155	0.148179	0.345698
2.40003	0.602277	0.487578	0.150268	0.347094
2.40302	0.603569	0.486001	0.152657	0.348489
2.40601	0.604863	0.48461	0.155046	0.349427
2.409	0.605644	0.485728	0.157194	0.3501
2.41199	0.604769	0.486846	0.155328	0.350772
2.41498	0.603896	0.487965	0.15346	0.35146
2.41797	0.603022	0.489957	0.151593	0.352183
2.42096	0.602556	0.492273	0.15081	0.352905
2.42395	0.602137	0.494588	0.150454	0.353628
2.42694	0.601719	0.497247	0.150096	0.35329
2.42993	0.601553	0.500442	0.149552	0.352891
2.43293	0.601588	0.503635	0.1487	0.352492
2.43592	0.601623	0.506719	0.14785	0.350472
2.43891	0.601797	0.507758	0.147088	0.347382
2.4419	0.602461	0.508796	0.148405	0.344292
2.44489	0.603124	0.509834	0.149724	0.341768
2.44788	0.603789	0.508954	0.151042	0.340871
2.45087	0.602879	0.507298	0.151916	0.339974
2.45386	0.601762	0.505641	0.152602	0.339077
2.45685	0.600643	0.503761	0.153288	0.340641
2.45984	0.598896	0.501505	0.153635	0.342435
2.46283	0.596625	0.499249	0.153387	0.344229
2.46582	0.594355	0.49701	0.153141	0.344445
2.46881	0.592327	0.495253	0.152829	0.343474
2.4718	0.591244	0.493496	0.150083	0.342502
2.47479	0.59016	0.491739	0.147336	0.341406
2.47778	0.589077	0.490411	0.144591	0.339885
2.48077	0.587964	0.489274	0.14126	0.338365
2.48376	0.586845	0.488135	0.137663	0.336845
2.48675	0.585726	0.487407	0.134066	0.334115
2.48974	0.584035	0.487426	0.131485	0.331224
2.49274	0.581834	0.487446	0.130799	0.328333
2.49573	0.579632	0.487428	0.130112	0.325953
2.49872	0.577231	0.484713	0.129436	0.324009
2.50171	0.57398	0.481998	0.129656	0.322065
2.5047	0.570731	0.479283	0.129875	0.320646
2.50769	0.56748	0.476461	0.130095	0.321393
2.51068	0.567357	0.473586	0.130204	0.322141
2.51367	0.567777	0.470711	0.130259	0.322889
2.51666	0.568196	0.468987	0.130314	0.321813
2.51965	0.568723	0.469546	0.129744	0.320417
2.52264	0.569352	0.470106	0.127932	0.319022
2.52563	0.569981	0.470665	0.126119	0.318397
2.52862	0.570683	0.472496	0.124308	0.318521
2.53161	0.571732	0.474333	0.122769	0.318646
2.5346	0.572781	0.476169	0.121231	0.318372
2.53759	0.573829	0.477666	0.119693	0.316054
2.54058	0.575404	0.478982	0.119203	0.313737
2.54357	0.577081	0.4803	0.119258	0.311419
2.54656	0.578759	0.481694	0.119313	0.311082
2.54955	0.580331	0.48325	0.119262	0.311181
2.55254	0.581799	0.484808	0.118988	0.311281
2.55553	0.583267	0.486365	0.118713	0.311321
2.55853	0.58431	0.487649	0.118438	0.311296
2.56152	0.583122	0.488926	0.119295	0.311272
2.56451	0.581934	0.490204	0.120174	0.311358
2.5675	0.580745	0.48924	0.121053	0.31218
2.57049	0.579729	0.487004	0.122672	0.313003
2.57348	0.578752	0.484768	0.124704	0.313825
2.57647	0.577773	0.483319	0.126735	0.314079
2.57946	0.577098	0.483718	0.128099	0.314178
2.58245	0.576748	0.484118	0.127936	0.314278
2.58544	0.5764	0.484518	0.127771	0.314156
2.58843	0.575908	0.484074	0.127606	0.313758
2.59142	0.57458	0.483595	0.128873	0.313359
2.59441	0.573252	0.483116	0.130191	0.313099
2.5974	0.571924	0.48213	0.131508	0.314096
2.60039	0.569188	0.480831	0.132672	0.315093
2.60338	0.566112	0.479534	0.133742	0.31609
2.60637	0.563038	0.478002	0.134814	0.314601
2.60936	0.561302	0.475866	0.135615	0.312308
2.61235	0.561092	0.47373	0.135752	0.310015
2.61535	0.560882	0.471594	0.13589	0.310062
2.61834	0.560168	0.471466	0.136027	0.313451
2.62133	0.556045	0.471466	0.135407	0.31684
2.62432	0.551921	0.471466	0.134748	0.319939
2.62731	0.547796	0.470158	0.134089	0.319042
2.6303	0.544944	0.467982	0.134203	0.318145
2.63329	0.542429	0.465806	0.134807	0.317248
2.63628	0.539911	0.463934	0.135411	0.316639
2.63927	0.539545	0.462915	0.135925	0.316141
2.64226	0.54178	0.461898	0.1362	0.315643
2.64525	0.544018	0.460879	0.136475	0.315438
2.64824	0.546525	0.460358	0.136749	0.315712
2.65123	0.551138	0.459879	0.135842	0.315986
2.65422	0.555751	0.4594	0.134853	0.316215
2.65721	0.560364	0.458642	0.133866	0.315243
2.6602	0.5614	0.457683	0.132958	0.314271
2.66319	0.5614	0.456726	0.132108	0.313299
2.66618	0.5614	0.455786	0.131256	0.311689
2.66917	0.561033	0.454908	0.130192	0.309795
2.67217	0.560195	0.45403	0.128517	0.307901
2.67516	0.559356	0.453151	0.126842	0.30704
2.67815	0.558711	0.453356	0.125167	0.308111
2.68114	0.559828	0.453675	0.125235	0.309183
2.68413	0.560946	0.453994	0.125455	0.310252
2.68712	0.562065	0.454213	0.125675	0.310676
2.69011	0.562121	0.454352	0.127093	0.311099
2.6931	0.561841	0.454492	0.129371	0.311523
2.69609	0.561562	0.454605	0.13165	0.309758
2.69908	0.56224	0.454625	0.13381	0.306867
2.70207	0.564232	0.454645	0.135594	0.303976
2.70506	0.566223	0.454665	0.137379	0.302686
2.70805	0.568082	0.454384	0.139164	0.304854
2.71104	0.568466	0.454065	0.140427	0.307023
2.71403	0.568851	0.453745	0.141635	0.309191
2.71702	0.569236	0.452847	0.142843	0.31005
2.72001	0.567876	0.45147	0.142651	0.310872
2.723	0.565919	0.450093	0.141389	0.311695
2.72599	0.563962	0.449334	0.140125	0.311624
2.72898	0.561651	0.450951	0.139288	0.311026
2.73197	0.55882	0.452568	0.139891	0.310428
2.73496	0.555989	0.454185	0.140496	0.310617
2.73796	0.553343	0.4544	0.1411	0.312785
2.74095	0.553238	0.4544	0.140972	0.314954
2.74394	0.553133	0.4544	0.140752	0.317122
2.74693	0.553028	0.453737	0.140532	0.31793
2.74992	0.552593	0.452478	0.140494	0.318652
2.75291	0.552033	0.451221	0.140604	0.319375
2.7559	0.551474	0.450166	0.140713	0.318833
2.75889	0.550696	0.449986	0.140215	0.317438
2.76188	0.549578	0.449807	0.137469	0.316042
2.76487	0.54846	0.449627	0.134724	0.315076
2.76786	0.547466	0.448312	0.131977	0.315375
2.77085	0.548724	0.446795	0.130096	0.315674
2.77384	0.549982	0.445278	0.128339	0.315973
2.77683	0.55124	0.443506	0.126581	0.315184
2.77982	0.550602	0.44149	0.124957	0.314287
2.78281	0.549205	0.439474	0.123446	0.31339
2.7858	0.547806	0.437912	0.121936	0.312887
2.78879	0.546199	0.43857	0.121111	0.312688
2.79178	0.544242	0.43923	0.12306	0.312489
2.79478	0.542284	0.439888	0.12501	0.31251
2.79777	0.540379	0.441326	0.12696	0.313307
2.80076	0.53982	0.442923	0.129216	0.314105
2.80375	0.53926	0.444521	0.131523	0.314902
2.80674	0.538702	0.444638	0.133829	0.314475
2.80973	0.535115	0.443221	0.134862	0.313877
2.81272	0.530222	0.441803	0.134725	0.313279
2.81571	0.52533	0.440573	0.134587	0.312043
2.8187	0.522351	0.440394	0.134962	0.310249
2.82169	0.522771	0.440214	0.137625	0.308454
2.82468	0.52319	0.440034	0.140289	0.307454
2.82767	0.523659	0.441038	0.142953	0.309846
2.83066	0.526315	0.442315	0.145779	0.312238
2.83365	0.528969	0.443592	0.148634	0.314631
2.83664	0.531626	0.444314	0.15149	0.314242
2.83963	0.53409	0.444414	0.153984	0.313344
2.84262	0.536467	0.444514	0.156125	0.312447
2.84561	0.538843	0.444735	0.158267	0.3121
2.8486	0.540256	0.445754	0.160427	0.312299
2.8516	0.539836	0.446771	0.162679	0.312499
2.85459	0.539417	0.44779	0.164931	0.312234
2.85758	0.539022	0.447874	0.167182	0.309493
2.86057	0.542517	0.447714	0.167294	0.306752
2.86356	0.546011	0.447554	0.166964	0.30401
2.86655	0.549506	0.44705	0.166635	0.301756
2.86954	0.548799	0.446131	0.165887	0.299613
2.87253	0.546003	0.445213	0.164706	0.29747
2.87552	0.543208	0.444175	0.163526	0.295256
2.87851	0.542727	0.442219	0.162303	0.292964
2.8815	0.546955	0.440262	0.160848	0.290671
2.88449	0.551184	0.438306	0.159392	0.28868
2.88748	0.555412	0.437619	0.157937	0.288779
2.89047	0.558603	0.4373	0.157309	0.288879
2.89346	0.561782	0.43698	0.15687	0.288978
2.89645	0.564962	0.436356	0.15643	0.288688
2.89944	0.564607	0.435338	0.154906	0.288289
2.90243	0.56237	0.43432	0.152188	0.287891
2.90542	0.560134	0.433129	0.14947	0.286793
2.90842	0.557942	0.430314	0.147122	0.2848
2.9114	0.555845	0.4275	0.147094	0.282806
2.9144	0.553748	0.424685	0.147067	0.281
2.91739	0.55165	0.423638	0.147039	0.281
2.92038	0.549417	0.423158	0.147209	0.281
2.92337	0.547182	0.422679	0.147429	0.281
2.92636	0.544944	0.42275	0.147649	0.280327
2.92935	0.544312	0.423589	0.148475	0.27943
2.93234	0.54459	0.424427	0.150013	0.278532
2.93533	0.54487	0.425228	0.15155	0.279175
2.93832	0.544712	0.425587	0.153236	0.282065
2.94131	0.543523	0.425946	0.155981	0.284956
2.9443	0.542335	0.426306	0.158727	0.287682
2.94729	0.541148	0.426871	0.161473	0.287931
2.95028	0.539421	0.42751	0.161636	0.288181
2.95327	0.537674	0.42815	0.161087	0.28843
2.95626	0.535927	0.428565	0.160538	0.289539
2.95925	0.533963	0.428645	0.161493	0.290984
2.96224	0.531866	0.428725	0.164321	0.292429
2.96523	0.52977	0.428823	0.167149	0.292848
2.96822	0.52793	0.429222	0.169984	0.291552
2.97121	0.526742	0.429622	0.172867	0.290256
2.97421	0.525553	0.430022	0.17575	0.289014
2.9772	0.524366	0.429214	0.178633	0.289462
2.98019	0.525951	0.427936	0.179553	0.289911
2.98318	0.527699	0.426658	0.179883	0.290359
2.98617	0.529445	0.425699	0.180212	0.290603
2.98916	0.530387	0.42526	0.179655	0.290752
2.99215	0.530807	0.424821	0.177926	0.290902
2.99514	0.531226	0.424366	0.176196	0.291103
2.99813	0.53188	0.423527	0.174562	0.291402
3.00112	0.533173	0.422689	0.173876	0.291701
3.00411	0.534467	0.42185	0.173188	0.292
3.0071	0.535759	0.421375	0.172503	0.29073
3.01009	0.537506	0.421056	0.170761	0.289459
3.01308	0.53929	0.420737	0.168674	0.288189
3.01607	0.541072	0.420475	0.166587	0.287081
3.01906	0.541057	0.420315	0.164295	0.286059
3.02205	0.539798	0.420156	0.161714	0.285037
3.02504	0.538539	0.41999	0.159133	0.284147
3.02804	0.53776	0.41951	0.156644	0.283549
3.03103	0.538388	0.419031	0.155272	0.282951
3.03402	0.539017	0.418552	0.153899	0.282353
3.03701	0.539647	0.41851	0.152526	0.284262
3.04	0.540403	0.418669	0.151356	0.286255
3.04299	0.541171	0.418829	0.150258	0.288249
3.04598	0.54194	0.418714	0.149159	0.289248
3.04897	0.541703	0.418074	0.148236	0.289647
3.05196	0.540725	0.417436	0.147577	0.290046
3.05495	0.539746	0.416806	0.146918	0.290528
3.05794	0.538353	0.418163	0.146199	0.291226
3.06093	0.535627	0.419521	0.144551	0.291924
3.06392	0.532902	0.420878	0.142903	0.292622
3.06691	0.530174	0.422554	0.141255	0.29234
3.0699	0.528706	0.424391	0.142151	0.291991
3.07289	0.527379	0.426227	0.144018	0.291643
3.07588	0.52605	0.42707	0.145885	0.292119
3.07887	0.525231	0.425853	0.14752	0.293166
3.08186	0.524812	0.424635	0.148783	0.294213
3.08485	0.524392	0.423418	0.150046	0.294482
3.08785	0.523243	0.421688	0.151294	0.292388
3.09084	0.51954	0.41995	0.152227	0.290295
3.09383	0.515834	0.418214	0.153161	0.288202
3.09682	0.51213	0.415897	0.154095	0.285906
3.09981	0.51275	0.413262	0.1539	0.283588
3.1028	0.513939	0.410626	0.153241	0.28127
3.10579	0.515127	0.408763	0.152582	0.280989
3.10878	0.515438	0.408643	0.152857	0.28231
3.11177	0.515019	0.408523	0.154724	0.283631
3.11476	0.514599	0.408404	0.156592	0.284494
3.11775	0.514129	0.408825	0.158468	0.283697
3.12074	0.513465	0.409264	0.160665	0.2829
3.12373	0.512802	0.409703	0.162862	0.282102
3.12672	0.512137	0.409566	0.165058	0.282391
3.12971	0.513598	0.409086	0.165124	0.28284
3.1327	0.515381	0.408607	0.164245	0.283288
3.13569	0.517163	0.40795	0.163368	0.284158
3.13868	0.516963	0.406852	0.162625	0.285404
3.14167	0.515005	0.405754	0.16213	0.28665
3.14466	0.513048	0.404656	0.161636	0.287502
3.14765	0.5113	0.404354	0.161129	0.286604
3.15064	0.510426	0.404094	0.159866	0.285707
3.15364	0.509551	0.403835	0.158604	0.28481
3.15663	0.508679	0.404463	0.157341	0.285567
3.15962	0.510607	0.405662	0.154923	0.286638
3.16261	0.513019	0.406859	0.151957	0.28771
3.1656	0.51543	0.407739	0.148993	0.289647
3.16859	0.517391	0.407758	0.146791	0.292463
3.17158	0.51893	0.407778	0.146077	0.295279
3.17457	0.520467	0.407798	0.145363	0.297682
3.17756	0.52148	0.407707	0.144648	0.297781
3.18055	0.520048	0.407607	0.142396	0.297881
3.18354	0.518615	0.407508	0.140144	0.297981
3.18653	0.517182	0.407562	0.137893	0.29667
3.18952	0.518384	0.407721	0.136478	0.295026
3.19251	0.520097	0.407881	0.13549	0.293381
3.1955	0.521809	0.40806	0.134501	0.292338
3.19849	0.522108	0.4083	0.133469	0.291989
3.20148	0.52099	0.408539	0.132342	0.29164
3.20447	0.519872	0.408779	0.131217	0.291165
3.20747	0.518906	0.409529	0.13009	0.28977
3.21046	0.518731	0.410327	0.131726	0.288374
3.21345	0.518556	0.411126	0.133401	0.286979
3.21644	0.518381	0.411192	0.135077	0.285873
3.21943	0.515045	0.410713	0.134956	0.284852
3.22242	0.511027	0.410234	0.133857	0.28383
3.22541	0.507007	0.409722	0.132759	0.283261
3.2284	0.503852	0.409103	0.132128	0.283286
3.23139	0.501614	0.408484	0.132539	0.283311
3.23438	0.499377	0.407866	0.132952	0.28336
3.23737	0.496943	0.407996	0.133363	0.283659
3.24036	0.493343	0.408216	0.135641	0.283958
3.24335	0.489744	0.408435	0.137974	0.284257
3.24634	0.486144	0.407825	0.140308	0.284983
3.24933	0.484744	0.406547	0.142139	0.285855
3.25232	0.483871	0.40527	0.143677	0.286728
3.25531	0.482997	0.40394	0.145214	0.28766
3.2583	0.483319	0.402423	0.14659	0.288681
3.26129	0.484996	0.400906	0.147579	0.289703
3.26428	0.486674	0.399389	0.148568	0.29061
3.26728	0.488561	0.397662	0.149556	0.289613
3.27027	0.491847	0.395906	0.146556	0.288616
3.27326	0.495131	0.394148	0.143371	0.287619
3.27625	0.498415	0.392178	0.140185	0.286356
3.27924	0.497827	0.390022	0.138085	0.284985
3.28223	0.49622	0.387866	0.136657	0.283615
3.28522	0.494613	0.38589	0.13523	0.282373
3.28821	0.494113	0.384652	0.133925	0.281351
3.2912	0.494953	0.383414	0.132936	0.280329
3.29419	0.49579	0.382177	0.131947	0.279326
3.29718	0.497164	0.381282	0.130958	0.279027
3.30017	0.50265	0.380442	0.133276	0.278728
3.30316	0.508137	0.379604	0.135802	0.278429
3.30615	0.513624	0.378538	0.138328	0.278113
3.30914	0.516125	0.377261	0.139664	0.277789
3.31213	0.517768	0.375983	0.140213	0.277465
3.31512	0.51941	0.374979	0.140763	0.27672
3.31811	0.521007	0.375239	0.140399	0.27515
3.3211	0.522544	0.375498	0.137488	0.27358
3.32409	0.524082	0.375758	0.134578	0.27201
3.32708	0.525391	0.376587	0.131668	0.270217
3.33008	0.524621	0.377525	0.131297	0.268423
3.33307	0.523852	0.378463	0.131133	0.266629
3.33606	0.523083	0.379013	0.130968	0.26634
3.33905	0.522102	0.379173	0.130384	0.266863
3.34204	0.521053	0.379333	0.129505	0.267387
3.34503	0.520005	0.379397	0.128627	0.267621
3.34802	0.519341	0.378958	0.127694	0.267197
3.35101	0.519201	0.378518	0.126596	0.266773
3.354	0.519061	0.378078	0.125497	0.26635
3.35699	0.518918	0.378033	0.124399	0.265758
3.35998	0.518743	0.378073	0.1245	0.26516
3.36297	0.51857	0.378113	0.12472	0.264562
3.36596	0.518395	0.378518	0.124939	0.263348
3.36895	0.51723	0.379316	0.124782	0.261753
3.37194	0.515726	0.380114	0.124343	0.260158
3.37493	0.514224	0.380647	0.123903	0.259164
3.37792	0.512707	0.379569	0.123214	0.259762
3.38091	0.511169	0.378491	0.121704	0.26036
3.3839	0.509632	0.377413	0.120194	0.260958
3.38689	0.508287	0.377296	0.118683	0.261464
3.38989	0.509545	0.377416	0.116731	0.261962
3.39288	0.510803	0.377535	0.114727	0.26246
3.39587	0.512061	0.376825	0.112723	0.26404
3.39886	0.51291	0.375147	0.111772	0.266382
3.40185	0.51361	0.37347	0.111662	0.268725
3.40484	0.514308	0.371801	0.111552	0.269812
3.40783	0.514405	0.370184	0.111137	0.266971
3.41082	0.513566	0.368567	0.109627	0.26413
3.41381	0.512728	0.36695	0.108117	0.261289
3.4168	0.511767	0.367117	0.106607	0.260373
3.41979	0.508656	0.367775	0.105821	0.259675
3.42278	0.505546	0.368434	0.105135	0.258977
3.42577	0.502436	0.369615	0.104448	0.259261
3.42876	0.500675	0.371452	0.10455	0.260332
3.43175	0.499453	0.373289	0.105318	0.261404
3.43474	0.498229	0.374974	0.106087	0.262654
3.43773	0.497888	0.375353	0.106767	0.264573
3.44072	0.499006	0.375731	0.107096	0.266492
3.44372	0.500125	0.376111	0.107426	0.26841
3.44671	0.50118	0.376276	0.107756	0.270394
3.4497	0.500655	0.376376	0.10932	0.272388
3.45269	0.500132	0.376476	0.111077	0.274382
3.45568	0.499607	0.37684	0.112835	0.276336
3.45867	0.499719	0.377558	0.113435	0.278255
3.46166	0.500104	0.378277	0.112996	0.280174
3.46465	0.500487	0.378786	0.112556	0.281247
3.46764	0.500531	0.377069	0.112928	0.27843
3.47063	0.499972	0.375352	0.116799	0.275615
3.47362	0.499412	0.373634	0.120671	0.272798
3.47661	0.498851	0.37317	0.124543	0.274164
3.4796	0.498187	0.37313	0.126315	0.276357
3.48259	0.497524	0.37309	0.127716	0.27855
3.48558	0.49686	0.373229	0.129116	0.281807
3.48857	0.496243	0.373629	0.131485	0.286168
3.49156	0.495649	0.374027	0.13478	0.290529
3.49455	0.495055	0.374306	0.138074	0.294268
3.49754	0.494425	0.372929	0.140956	0.294393
3.50053	0.493727	0.371551	0.141863	0.294517
3.50352	0.493027	0.370174	0.142769	0.294642
3.50651	0.492328	0.369117	0.143675	0.294507
3.50951	0.49163	0.368178	0.144077	0.294307
3.5125	0.490931	0.367241	0.144379	0.294108
3.51549	0.490231	0.366885	0.144681	0.293382
3.51848	0.490281	0.367443	0.143744	0.292036
3.52147	0.4907	0.368002	0.141547	0.290691
3.52446	0.49112	0.368486	0.13935	0.289356
3.52745	0.491539	0.367549	0.137097	0.28811
3.53044	0.491959	0.36661	0.134543	0.286864
3.53343	0.492377	0.365672	0.13199	0.285618
3.53642	0.492797	0.365273	0.129436	0.28664
3.53941	0.491135	0.365093	0.127378	0.288335
3.5424	0.489458	0.364913	0.125428	0.290029
3.54539	0.487781	0.36483	0.123478	0.290744
3.54838	0.485099	0.36491	0.121041	0.290146
3.55137	0.481883	0.36499	0.118075	0.289548
3.55436	0.478668	0.365092	0.11511	0.288767
3.55735	0.476291	0.36591	0.112352	0.285976
3.56034	0.475731	0.36673	0.110842	0.283185
3.56333	0.475173	0.367548	0.109331	0.280394
3.56632	0.474613	0.368449	0.107821	0.279741
3.56932	0.476546	0.369387	0.105206	0.27984
3.57231	0.478538	0.370326	0.102323	0.27994
3.5753	0.480529	0.371102	0.09944	0.280296
3.57829	0.484263	0.371581	0.098718	0.281043
3.58128	0.488979	0.37206	0.100476	0.281791
3.58427	0.493697	0.372515	0.102233	0.282446
3.58726	0.498049	0.371098	0.103848	0.281399
3.59025	0.501543	0.36968	0.104479	0.280352
3.59324	0.505037	0.368262	0.105111	0.279306
3.59623	0.508532	0.367087	0.105742	0.280058
3.59922	0.510548	0.36603	0.107283	0.281554
3.60221	0.512505	0.364971	0.109068	0.283049
3.6052	0.514462	0.36424	0.110853	0.283429
3.60819	0.515809	0.364161	0.111438	0.281859
3.61118	0.516788	0.36408	0.110559	0.280289
3.61417	0.517766	0.364001	0.10968	0.278736
3.61716	0.51962	0.364714	0.10877	0.278013
3.62016	0.523674	0.365434	0.107617	0.27729
3.62315	0.527729	0.366152	0.106464	0.276567
3.62614	0.531782	0.367237	0.105311	0.276199
3.62913	0.534579	0.368514	0.104158	0.275999
3.63212	0.537305	0.369792	0.103004	0.2758
3.63511	0.54003	0.370238	0.101851	0.275228
3.6381	0.540718	0.368881	0.100817	0.273907
3.64109	0.540089	0.367523	0.099938	0.272586
3.64408	0.539459	0.366166	0.099059	0.271265
3.64707	0.538436	0.36703	0.098232	0.2696
3.65006	0.536339	0.367948	0.097875	0.26793
3.65305	0.534241	0.368866	0.097518	0.266261
3.65604	0.532146	0.370445	0.097161	0.265924
3.65903	0.527608	0.372402	0.095846	0.266323
3.66202	0.52289	0.374358	0.094226	0.266721
3.66501	0.518174	0.376184	0.092606	0.266955
3.668	0.513579	0.377701	0.091482	0.266806
3.67099	0.509071	0.379218	0.091043	0.266656
3.67398	0.504563	0.380736	0.090604	0.266506
3.67697	0.501094	0.381086	0.090153	0.265117
3.67997	0.500674	0.381386	0.089576	0.263672
3.68296	0.500255	0.381686	0.089	0.262227
3.68595	0.499835	0.381517	0.088422	0.261728
3.68894	0.49932	0.381058	0.090338	0.261827
3.69193	0.498796	0.380598	0.093111	0.261927
3.69492	0.498271	0.379955	0.095884	0.261739
3.69791	0.497304	0.378837	0.098201	0.260767
3.7009	0.496012	0.377719	0.099848	0.259795
3.70389	0.494718	0.376602	0.101496	0.258823
3.70688	0.493367	0.376439	0.103173	0.258635
3.70987	0.491828	0.37634	0.10526	0.25851
3.71286	0.490291	0.37624	0.107347	0.258386
3.71585	0.488754	0.375638	0.109434	0.257754
3.71884	0.490393	0.374699	0.1112	0.256758
3.72183	0.492386	0.373761	0.112848	0.255761
3.72482	0.494378	0.372651	0.114495	0.254805
3.72781	0.494288	0.371054	0.115543	0.253983
3.7308	0.492576	0.369457	0.115653	0.25316
3.73379	0.490864	0.367859	0.115763	0.252338
3.73678	0.489845	0.366924	0.115815	0.250581
3.73977	0.491243	0.366046	0.114798	0.248712
3.74276	0.492642	0.365167	0.113782	0.246843
3.74576	0.494039	0.363732	0.112767	0.246
3.74875	0.492716	0.361895	0.112495	0.246
3.75174	0.491039	0.360058	0.112522	0.246
3.75473	0.489362	0.358937	0.11255	0.246
3.75772	0.487683	0.360055	0.112937	0.246
3.76071	0.486006	0.361173	0.113926	0.246
3.7637	0.484329	0.362291	0.114914	0.246
3.76669	0.482565	0.364022	0.115914	0.246
3.76968	0.480467	0.365818	0.117204	0.246
3.77267	0.47837	0.367615	0.118495	0.246
3.77566	0.476274	0.368422	0.119786	0.247237
3.77865	0.475727	0.368462	0.119888	0.24963
3.78164	0.475412	0.368502	0.119475	0.252022
3.78463	0.475097	0.368962	0.119064	0.254453
3.78762	0.475042	0.370878	0.118524	0.25707
3.79061	0.475217	0.372794	0.117755	0.259687
3.7936	0.475392	0.374711	0.116986	0.262304
3.79659	0.47556	0.375163	0.116214	0.263143
3.79958	0.4757	0.375422	0.115336	0.263616
3.80258	0.47584	0.375682	0.114457	0.26409
3.80557	0.47598	0.374875	0.113578	0.263946
3.80856	0.477344	0.373178	0.113	0.263149
3.81155	0.478916	0.371482	0.112561	0.262351
3.81454	0.480488	0.3701	0.112121	0.261744
3.81753	0.480655	0.369941	0.111606	0.262293
3.82052	0.479501	0.369781	0.110947	0.262841
3.82351	0.478349	0.369622	0.110288	0.263389
3.8265	0.477771	0.370014	0.109641	0.265528
3.82949	0.479868	0.370494	0.110904	0.268069
3.83248	0.481965	0.370973	0.112167	0.270611
3.83547	0.484061	0.370864	0.113431	0.272181
3.83846	0.484488	0.370225	0.113666	0.27258
3.84145	0.484593	0.369586	0.113392	0.272978
3.84444	0.484698	0.368962	0.113117	0.27329
3.84743	0.486027	0.368403	0.112318	0.272891
3.85042	0.488578	0.367844	0.110451	0.272492
3.85341	0.491128	0.367286	0.108583	0.272093
3.85641	0.493357	0.367758	0.106717	0.269023
3.8594	0.493916	0.368417	0.107435	0.265135
3.86239	0.494476	0.369076	0.108176	0.261247
3.86538	0.495034	0.369593	0.108918	0.258748
3.86837	0.494385	0.369972	0.110053	0.25815
3.87136	0.493476	0.370351	0.111399	0.257551
3.87435	0.492568	0.370842	0.112745	0.257122
3.87734	0.492134	0.371879	0.114254	0.258693
3.88033	0.492204	0.372918	0.11612	0.260263
3.88332	0.492274	0.373956	0.117988	0.261833
3.88631	0.492087	0.374547	0.119855	0.263366
3.8893	0.49041	0.375046	0.11998	0.264886
3.89229	0.488733	0.375545	0.120063	0.266406
3.89528	0.487056	0.376064	0.120145	0.266711
3.89827	0.488286	0.376603	0.120893	0.265116
3.90126	0.490209	0.377142	0.122019	0.263521
3.90425	0.492131	0.377576	0.123144	0.261834
3.90724	0.493298	0.377417	0.123112	0.258245
3.91023	0.493612	0.377257	0.120366	0.254657
3.91322	0.493927	0.377097	0.11762	0.251068
3.91621	0.494109	0.377973	0.114874	0.24909
3.9192	0.493409	0.379091	0.113632	0.247794
3.92219	0.49271	0.380209	0.112452	0.246498
3.92519	0.492012	0.380086	0.111271	0.24581
3.92818	0.492089	0.378568	0.110466	0.246208
3.93117	0.492367	0.37705	0.109889	0.246607
3.93416	0.492647	0.375733	0.109313	0.247026
3.93715	0.49261	0.375733	0.108931	0.24882
3.94014	0.49219	0.375733	0.109041	0.250615
3.94313	0.491771	0.375733	0.109151	0.252409
3.94612	0.491417	0.375749	0.109261	0.251529
3.94911	0.491557	0.375769	0.108852	0.249336
3.9521	0.491697	0.375789	0.108412	0.247143
3.95509	0.491835	0.375755	0.107973	0.245341
3.95808	0.492247	0.375655	0.107933	0.244344
3.96107	0.492737	0.375555	0.108153	0.243347
3.96406	0.493226	0.37535	0.108373	0.24235
3.96705	0.492733	0.374311	0.109006	0.241721
3.97004	0.490986	0.373273	0.110763	0.241098
3.97303	0.489238	0.372234	0.11252	0.240475
3.97602	0.487343	0.371769	0.114278	0.24103
3.97901	0.484128	0.371469	0.11348	0.242251
3.98201	0.480913	0.37117	0.112492	0.243472
3.985	0.477698	0.371026	0.111504	0.244216
3.98799	0.477758	0.371086	0.112661	0.243817
3.99098	0.478842	0.371146	0.115297	0.243418
3.99397	0.479926	0.371048	0.117933	0.24302
3.99696	0.48021	0.369451	0.120291	0.242573
3.99995	0.479406	0.367854	0.121828	0.242125
4.00294	0.478603	0.366258	0.123366	0.241676
4.00593	0.477866	0.366214	0.124904	0.240865
4.00892	0.477866	0.366673	0.126793	0.239818
4.01191	0.477866	0.367132	0.128715	0.238771
4.0149	0.477866	0.366578	0.130637	0.238184
4.01789	0.477527	0.364602	0.131039	0.238881
4.02088	0.477072	0.362626	0.130325	0.239579
4.02387	0.476619	0.360727	0.129611	0.240277
4.02686	0.475679	0.359769	0.129119	0.242509
4.02985	0.474037	0.35881	0.129339	0.244877
4.03284	0.472394	0.357853	0.129558	0.247245
4.03583	0.470876	0.357026	0.129778	0.248838
4.03883	0.471016	0.356248	0.130393	0.24986
4.04182	0.471156	0.35547	0.131052	0.250882
4.04481	0.471296	0.354579	0.131712	0.25139
4.0478	0.473582	0.353522	0.133049	0.250194
4.05079	0.476658	0.352463	0.134916	0.248997
4.05378	0.479734	0.351481	0.136784	0.247801
4.05677	0.482094	0.35172	0.138037	0.247888
4.05976	0.483353	0.351959	0.137158	0.248137
4.06275	0.484611	0.352199	0.136279	0.248386
4.06574	0.48564	0.351563	0.135401	0.250261
4.06873	0.482705	0.350586	0.13479	0.253501
4.07172	0.479769	0.349607	0.134213	0.256741
4.07471	0.476833	0.348433	0.133637	0.259473
4.0777	0.474949	0.346935	0.133931	0.260171
4.08069	0.473481	0.345438	0.134947	0.260868
4.08368	0.472013	0.344016	0.135962	0.261566
4.08667	0.470652	0.344415	0.136309	0.264055
4.08966	0.469463	0.344814	0.134112	0.266846
4.09265	0.468275	0.345214	0.131915	0.269638
4.09565	0.467089	0.345725	0.129719	0.269725
4.09863	0.46597	0.346284	0.129744	0.267232
4.10163	0.464853	0.346842	0.130101	0.26474
4.10462	0.463735	0.347114	0.130458	0.262499
4.10761	0.462445	0.346874	0.130669	0.261502
4.1106	0.461082	0.346634	0.130752	0.260505
4.11359	0.459719	0.346422	0.130834	0.259508
4.11658	0.458584	0.34746	0.130879	0.260606
4.11957	0.45785	0.348498	0.130769	0.262151
4.12256	0.457117	0.349536	0.130659	0.263696
4.12555	0.45639	0.350955	0.130549	0.26462
4.12854	0.45597	0.352553	0.129853	0.264869
4.13153	0.455552	0.35415	0.129056	0.265118
4.13452	0.455132	0.354216	0.12826	0.265401
4.13751	0.455575	0.351341	0.128173	0.2659
4.1405	0.456414	0.348466	0.12875	0.266398
4.14349	0.457253	0.345603	0.129326	0.266897
4.14648	0.458528	0.346722	0.129664	0.264868
4.14947	0.460624	0.347839	0.128895	0.262176
4.15246	0.462721	0.348957	0.128126	0.259484
4.15545	0.464817	0.349188	0.127357	0.257598
4.15845	0.466774	0.348968	0.124973	0.256701
4.16144	0.468731	0.348748	0.122283	0.255804
4.16443	0.470687	0.348671	0.119592	0.254813
4.16742	0.471708	0.34889	0.118498	0.253019
4.17041	0.472266	0.34911	0.118993	0.251224
4.1734	0.472826	0.34933	0.119486	0.24943
4.17639	0.473525	0.349254	0.119649	0.2519
4.17938	0.474503	0.349175	0.118111	0.255712
4.18237	0.475482	0.349095	0.116575	0.259525
4.18536	0.476459	0.349556	0.115037	0.262736
4.18835	0.479244	0.350314	0.113793	0.265104
4.19134	0.48204	0.351074	0.112613	0.267472
4.19433	0.484835	0.351295	0.111432	0.269782
4.19732	0.486693	0.350297	0.110545	0.271378
4.20031	0.488055	0.349298	0.109968	0.272973
4.2033	0.489418	0.3483	0.109392	0.274568
4.20629	0.490007	0.347341	0.1089	0.275981
4.20928	0.488923	0.346382	0.1089	0.277327
4.21227	0.487841	0.345425	0.1089	0.278672
4.21526	0.486758	0.346218	0.1089	0.279327
4.21826	0.486049	0.348054	0.109567	0.278879
4.22125	0.485351	0.349891	0.110391	0.27843
4.22424	0.484652	0.351017	0.111214	0.278004
4.22723	0.483328	0.350378	0.112504	0.278104
4.23022	0.48165	0.349739	0.114315	0.278203
4.23321	0.479973	0.3491	0.116128	0.278303
4.2362	0.478043	0.348764	0.117627	0.278056
4.23919	0.475527	0.348445	0.117079	0.277657
4.24218	0.473011	0.348125	0.116529	0.277258
4.24517	0.470494	0.347964	0.11598	0.276754
4.24816	0.4704	0.347904	0.117349	0.276056
4.25115	0.4704	0.347844	0.119217	0.275358
4.25414	0.4704	0.347623	0.121084	0.274651
4.25713	0.470924	0.346964	0.122651	0.272957
4.26012	0.471762	0.346305	0.123859	0.271262
4.26311	0.472601	0.345646	0.125067	0.269567
4.2661	0.47308	0.344561	0.126224	0.267906
4.26909	0.472661	0.343443	0.126993	0.266261
4.27208	0.472242	0.342325	0.127762	0.264616
4.27508	0.471822	0.341962	0.128531	0.262972
4.27807	0.472462	0.342121	0.128508	0.261327
4.28106	0.473161	0.34228	0.12826	0.259682
4.28405	0.473861	0.3426	0.128014	0.258037
4.28704	0.47524	0.343398	0.1275	0.258097
4.29003	0.477057	0.344197	0.126649	0.258197
4.29302	0.478874	0.344996	0.125797	0.258297
4.29601	0.479255	0.344339	0.124797	0.259028
4.299	0.475761	0.343541	0.122491	0.260124
4.30199	0.472265	0.342742	0.120185	0.261221
4.30498	0.46877	0.342537	0.117878	0.262317
4.30797	0.467491	0.342777	0.117921	0.263414
4.31096	0.466372	0.343016	0.11869	0.26451
4.31395	0.465255	0.343348	0.119459	0.265607
4.31694	0.464986	0.343987	0.120695	0.266044
4.31993	0.465301	0.344626	0.122562	0.266442
4.32292	0.465616	0.345264	0.124429	0.266841
4.32591	0.465021	0.345476	0.126067	0.26817
4.3289	0.461772	0.345635	0.125298	0.270114
4.3319	0.458521	0.345795	0.124529	0.272057
4.33488	0.455272	0.346087	0.12376	0.273462
4.33788	0.451926	0.346487	0.123053	0.273312
4.34087	0.44857	0.346886	0.122366	0.273162
4.34386	0.445215	0.347337	0.12168	0.273013
4.34685	0.442466	0.347975	0.120205	0.276462
4.34984	0.44016	0.348614	0.117596	0.28025
4.35283	0.437853	0.349253	0.114987	0.284038
4.35582	0.435949	0.350311	0.112615	0.285979
4.35881	0.43532	0.351429	0.113274	0.286527
4.3618	0.434692	0.352546	0.113933	0.287076
4.36479	0.434062	0.353537	0.114591	0.287196
4.36778	0.432992	0.354415	0.114989	0.28585
4.37077	0.431873	0.355293	0.11529	0.284505
4.37376	0.430756	0.356078	0.115592	0.283159
4.37675	0.432312	0.356478	0.114917	0.282912
4.37974	0.435947	0.356877	0.112748	0.282813
4.38273	0.439582	0.357276	0.11058	0.282713
4.38572	0.442557	0.357948	0.108415	0.283042
4.38871	0.443255	0.358667	0.106328	0.28374
4.3917	0.443954	0.359386	0.10424	0.284438
4.39469	0.444654	0.360734	0.102154	0.284923
4.39769	0.442256	0.36267	0.100245	0.284524
4.40068	0.43946	0.364606	0.098405	0.284125
4.40367	0.436664	0.366112	0.096566	0.283726
4.40666	0.435917	0.365613	0.095832	0.282989
4.40965	0.43686	0.365114	0.096903	0.282191
4.41264	0.437804	0.364614	0.097974	0.281394
4.41563	0.438645	0.364199	0.099004	0.278766
4.41862	0.439099	0.3638	0.099114	0.274355
4.42161	0.439554	0.363401	0.099224	0.269944
4.4246	0.440007	0.361888	0.099334	0.265768
4.42759	0.440675	0.359253	0.099752	0.262802
4.43058	0.441374	0.356618	0.100302	0.259837
4.43357	0.442072	0.354172	0.100851	0.256871
4.43656	0.442065	0.352734	0.10116	0.257476
4.43955	0.441437	0.351298	0.10105	0.258872
4.44254	0.440807	0.34986	0.10094	0.260267
4.44553	0.440286	0.349338	0.10081	0.261
4.44852	0.440216	0.349019	0.099932	0.261
4.45151	0.440147	0.3487	0.099053	0.261
4.45451	0.440077	0.348342	0.098174	0.260622
4.4575	0.440306	0.347942	0.100111	0.257731
4.46049	0.440586	0.347543	0.103324	0.25484
4.46348	0.440864	0.346652	0.106536	0.251949
4.46647	0.441433	0.342738	0.108538	0.250314
4.46946	0.442273	0.338826	0.108292	0.249018
4.47245	0.443111	0.334913	0.108044	0.247722
4.47544	0.444697	0.333622	0.107777	0.247133
4.47843	0.449729	0.332983	0.1058	0.247432
4.48142	0.454762	0.332344	0.103824	0.247731
4.48441	0.459794	0.331613	0.101846	0.24802
4.4874	0.464122	0.330774	0.10048	0.248219
4.49039	0.468315	0.329936	0.099408	0.248419
4.49338	0.47251	0.32938	0.098338	0.248618
4.49637	0.474758	0.330858	0.0978	0.248968
4.49936	0.475072	0.332334	0.098321	0.249366
4.50235	0.475387	0.333812	0.098843	0.249765
4.50534	0.475189	0.334758	0.099365	0.248924
4.50833	0.472359	0.335557	0.100023	0.246307
4.51133	0.469528	0.336355	0.100682	0.24369
4.51432	0.466697	0.33611	0.101341	0.241238
4.51731	0.465739	0.334554	0.100899	0.241064
4.5203	0.465181	0.332996	0.099882	0.240889
4.52329	0.464621	0.331538	0.098866	0.240715
4.52628	0.463586	0.330939	0.098043	0.241243
4.52927	0.462048	0.33034	0.097632	0.242041
4.53226	0.46051	0.329742	0.097219	0.242838
4.53525	0.459427	0.329782	0.096808	0.244033
4.53824	0.460965	0.330022	0.09443	0.245877
4.54123	0.462503	0.330262	0.092013	0.247721
4.54422	0.46404	0.33068	0.089596	0.249431
4.54721	0.463882	0.331338	0.090763	0.247487
4.5502	0.463322	0.331998	0.093921	0.245543
4.55319	0.462763	0.33247	0.097078	0.243599
4.55618	0.460919	0.330932	0.100053	0.242724
4.55917	0.457635	0.329395	0.102606	0.242325
4.56216	0.45435	0.327858	0.10516	0.241927
4.56515	0.450825	0.326811	0.107713	0.241337
4.56814	0.445722	0.325934	0.108118	0.24039
4.57113	0.440619	0.325055	0.108448	0.239443
4.57413	0.435518	0.324638	0.108777	0.238499
4.57712	0.433579	0.324898	0.10828	0.23825
4.58011	0.43246	0.325158	0.107291	0.238001
4.5831	0.431343	0.325346	0.106303	0.237751
4.58609	0.430989	0.324527	0.105854	0.237667
4.58908	0.431547	0.323708	0.106733	0.237667
4.59207	0.432106	0.32289	0.107612	0.237667
4.59506	0.43273	0.323944	0.10849	0.237202
4.59805	0.433849	0.325701	0.107489	0.235732
4.60104	0.434967	0.327458	0.106391	0.234261
4.60403	0.436086	0.328286	0.105292	0.232791
4.60702	0.435571	0.327646	0.105455	0.233016
4.61001	0.434594	0.327008	0.106416	0.23329
4.613	0.433615	0.326489	0.107378	0.233565
4.61599	0.432636	0.328325	0.108233	0.234293
4.61898	0.431658	0.330162	0.10881	0.23529
4.62197	0.430679	0.331998	0.109386	0.236286
4.62496	0.429701	0.332138	0.109963	0.237552
4.62795	0.428722	0.331578	0.10743	0.239496
4.63094	0.427743	0.331019	0.104685	0.24144
4.63394	0.426765	0.331035	0.101939	0.243384
4.63693	0.42632	0.332034	0.099619	0.243922
4.63992	0.426041	0.333032	0.097588	0.24437
4.64291	0.425761	0.333987	0.095556	0.244819
4.6459	0.426713	0.333547	0.093211	0.244643
4.64889	0.429335	0.333109	0.089971	0.244045
4.65188	0.431956	0.33267	0.086731	0.243447
4.65487	0.434389	0.332478	0.083491	0.24317
4.65786	0.434844	0.332398	0.081919	0.243843
4.66085	0.435298	0.332318	0.080491	0.244516
4.66384	0.435751	0.332554	0.079064	0.245188
4.66683	0.436388	0.333373	0.078931	0.24645
4.66982	0.437088	0.334191	0.079727	0.247771
4.67281	0.437787	0.335013	0.080523	0.249092
4.6758	0.437256	0.33611	0.0816	0.248766
4.67879	0.434949	0.337209	0.083551	0.247171
4.68178	0.432643	0.338306	0.0855	0.245577
4.68477	0.430366	0.340008	0.087449	0.243652
4.68776	0.428478	0.342004	0.087036	0.240561
4.69076	0.426591	0.344001	0.086378	0.237471
4.69375	0.424704	0.344643	0.085719	0.23438
4.69674	0.422766	0.342567	0.085495	0.232339
4.69973	0.420809	0.34049	0.085605	0.230445
4.70272	0.418852	0.338414	0.085715	0.228552
4.70571	0.417735	0.338479	0.085599	0.227507
4.7087	0.41791	0.338559	0.08472	0.227208
4.71169	0.418085	0.338639	0.083842	0.226909
4.71468	0.418326	0.339293	0.082963	0.226827
4.71767	0.419688	0.340251	0.084626	0.227674
4.72066	0.421051	0.34121	0.086604	0.228521
4.72365	0.422415	0.342105	0.088581	0.229369
4.72664	0.424404	0.342863	0.092179	0.230132
4.72963	0.42664	0.343622	0.097095	0.230879
4.73262	0.428877	0.344381	0.10201	0.231627
4.73561	0.429897	0.345606	0.105998	0.231201
4.7386	0.428918	0.346845	0.106575	0.229606
4.74159	0.427939	0.348082	0.107151	0.228011
4.74458	0.426966	0.348483	0.107729	0.22667
4.74758	0.426128	0.348403	0.107512	0.226695
4.75056	0.425289	0.348323	0.107182	0.226721
4.75356	0.424451	0.347642	0.106853	0.226745
4.75655	0.424004	0.345525	0.106125	0.226892
4.75954	0.423724	0.343409	0.105054	0.227066
4.76253	0.423444	0.341293	0.103983	0.227241
4.76552	0.423254	0.340016	0.103076	0.227567
4.76851	0.423219	0.338778	0.102829	0.228066
4.7715	0.423184	0.337541	0.102582	0.228564
4.77449	0.423105	0.338249	0.102334	0.229037
4.77748	0.421323	0.340166	0.103717	0.229336
4.78047	0.419541	0.342082	0.105365	0.229635
4.78346	0.417759	0.343677	0.107012	0.229934
4.78645	0.417488	0.344436	0.109046	0.227741
4.78944	0.417907	0.345194	0.111436	0.22485
4.79243	0.418327	0.345953	0.113824	0.221959
4.79542	0.418272	0.345214	0.115539	0.219635
4.79841	0.417329	0.344375	0.114248	0.218041
4.8014	0.416385	0.343537	0.112958	0.216446
4.80439	0.415442	0.34234	0.111667	0.215091
4.80738	0.414568	0.340902	0.110075	0.216063
4.81037	0.413694	0.339466	0.108427	0.217035
4.81337	0.412821	0.337439	0.106779	0.218007
4.81636	0.411971	0.333726	0.10587	0.218493
4.81935	0.411131	0.330013	0.105677	0.218817
4.82234	0.410292	0.326299	0.105485	0.219141
4.82533	0.410234	0.324789	0.105173	0.219414
4.82832	0.411736	0.323471	0.104267	0.219614
4.83131	0.413238	0.322154	0.10336	0.219813
4.8343	0.414742	0.321183	0.102454	0.219995
4.83729	0.416175	0.320465	0.103029	0.219921
4.84028	0.417607	0.319746	0.103908	0.219846
4.84327	0.41904	0.319315	0.104786	0.219771
4.84626	0.421	0.319794	0.104801	0.219517
4.84925	0.423237	0.320274	0.103923	0.219193
4.85224	0.425473	0.320753	0.103045	0.218869
4.85523	0.428165	0.321016	0.102704	0.218256
4.85822	0.431834	0.321255	0.105339	0.21716
4.86121	0.435504	0.321495	0.107975	0.216063
4.8642	0.439173	0.320793	0.110612	0.215045
4.86719	0.440037	0.319355	0.110026	0.216541
4.87019	0.44084	0.317918	0.108709	0.218035
4.87318	0.441644	0.3166	0.10739	0.219531
4.87617	0.442023	0.315702	0.107995	0.220752
4.87916	0.442162	0.314804	0.110713	0.221849
4.88215	0.442302	0.313906	0.113431	0.222946
4.88514	0.442716	0.314241	0.11593	0.223462
4.88813	0.443765	0.31474	0.117057	0.222864
4.89112	0.444814	0.315239	0.118182	0.222266
4.89411	0.445862	0.315684	0.119308	0.221668
4.8971	0.446775	0.316082	0.119446	0.221542
4.90009	0.447684	0.316482	0.119336	0.221418
4.90308	0.448592	0.317056	0.119226	0.221293
4.90607	0.448584	0.318314	0.11923	0.221136
4.90906	0.448025	0.319572	0.119368	0.220962
4.91205	0.447465	0.32083	0.119504	0.220787
4.91504	0.447478	0.322467	0.119622	0.220946
4.91803	0.44891	0.324164	0.119594	0.221842
4.92102	0.450344	0.32586	0.119567	0.22274
4.92401	0.451776	0.325829	0.119539	0.223637
4.92701	0.450359	0.324231	0.119792	0.225136
4.93	0.448787	0.322634	0.120121	0.226656
4.93299	0.447213	0.321103	0.120451	0.228177
4.93598	0.444895	0.319866	0.121381	0.229603
4.93897	0.442099	0.318628	0.123056	0.230974
4.94196	0.439303	0.31739	0.12473	0.232345
4.94495	0.437457	0.316896	0.126305	0.233917
4.94794	0.438155	0.316537	0.127047	0.236011
4.95093	0.438854	0.316178	0.127787	0.238104
4.95392	0.439554	0.316809	0.128528	0.240197
4.95691	0.43947	0.318406	0.127602	0.238633
4.9599	0.43933	0.320003	0.126174	0.236813
4.96289	0.43919	0.321767	0.124747	0.234994
4.96588	0.438883	0.324362	0.124087	0.233499
4.96887	0.438465	0.326958	0.124444	0.232228
4.97186	0.438046	0.329553	0.124801	0.230957
4.97485	0.437045	0.33076	0.125164	0.229655
4.97784	0.434353	0.331678	0.125575	0.22826
4.98083	0.431662	0.332597	0.125986	0.226864
4.98383	0.428971	0.332131	0.126399	0.225469
4.98681	0.426857	0.330214	0.1265	0.224906
4.9898	0.424796	0.328298	0.1265	0.224432
4.9928	0.422734	0.326414	0.1265	0.223959
4.99579	0.421543	0.324718	0.126432	0.223179
4.99878	0.420984	0.323021	0.126267	0.222157
5.00177	0.420424	0.321324	0.126102	0.221135
5.00476	0.419646	0.320628	0.125657	0.219947
5.00775	0.418179	0.32017	0.121868	0.218153
5.01074	0.416711	0.31971	0.11808	0.216359
5.01373	0.415243	0.319917	0.11429	0.214564
5.01672	0.416046	0.320875	0.111433	0.212097
5.01971	0.417094	0.321834	0.108908	0.20953
5.0227	0.418142	0.322797	0.106381	0.206963
5.02569	0.417733	0.323795	0.104723	0.204633
5.02868	0.416195	0.324793	0.104367	0.202515
5.03167	0.414658	0.325791	0.104009	0.200396
5.03466	0.413553	0.325337	0.103711	0.199069
5.03765	0.413938	0.324498	0.104288	0.201262
5.04064	0.414322	0.32366	0.104864	0.203455
5.04363	0.414707	0.322047	0.105441	0.205648
5.04662	0.415897	0.319491	0.106395	0.207632
5.04962	0.41719	0.316937	0.107493	0.209576
5.05261	0.418484	0.314664	0.108592	0.211519
5.0556	0.419604	0.314645	0.109225	0.213315
5.05859	0.420582	0.314624	0.109115	0.21496
5.06158	0.421561	0.314605	0.109005	0.216605
5.06457	0.42201	0.315356	0.108854	0.218363
5.06756	0.420473	0.316334	0.107865	0.220755
5.07055	0.418935	0.317312	0.106877	0.223148
5.07354	0.417397	0.317728	0.105888	0.22554
5.07653	0.415738	0.317409	0.105522	0.227268
5.07952	0.41406	0.31709	0.105412	0.228838
5.08251	0.412383	0.316828	0.105303	0.230408
5.0855	0.411824	0.317127	0.105488	0.23251
5.08849	0.412243	0.317427	0.106174	0.235227
5.09148	0.412663	0.317726	0.106861	0.237943
5.09447	0.412653	0.317935	0.107548	0.240501
5.09746	0.410871	0.318115	0.10829	0.241897
5.10045	0.409088	0.318295	0.109031	0.243292
5.10344	0.407306	0.318499	0.109772	0.244688
5.10644	0.404866	0.318739	0.108857	0.244014
5.10943	0.402314	0.318978	0.107209	0.242743
5.11242	0.399763	0.319128	0.105563	0.241472
5.11541	0.397881	0.31817	0.104763	0.239921
5.1184	0.396624	0.317211	0.105504	0.238002
5.12139	0.395366	0.316254	0.106246	0.236083
5.12438	0.394265	0.315706	0.106966	0.234131
5.12737	0.39388	0.315307	0.106445	0.231838
5.13036	0.393495	0.314908	0.105923	0.229545
5.13335	0.393112	0.313338	0.105401	0.227253
5.13634	0.395724	0.309984	0.10501	0.226407
5.13933	0.398905	0.30663	0.10468	0.226058
5.14232	0.402084	0.303442	0.10435	0.225709
5.14531	0.404299	0.303002	0.104311	0.224283
5.1483	0.405558	0.302563	0.104832	0.221242
5.15129	0.406815	0.302124	0.105354	0.218202
5.15428	0.408257	0.300998	0.105876	0.215237
5.15727	0.410633	0.2996	0.106233	0.213543
5.16026	0.41301	0.298202	0.10659	0.211848
5.16326	0.415386	0.29673	0.106946	0.210154
5.16624	0.416493	0.295132	0.106484	0.208938
5.16923	0.417332	0.293535	0.105606	0.207916
5.17223	0.41817	0.291954	0.104727	0.206895
5.17522	0.419622	0.290756	0.103446	0.206627
5.17821	0.421719	0.289558	0.101332	0.207648
5.1812	0.423815	0.288361	0.099218	0.20867
5.18419	0.425958	0.288223	0.097104	0.209733
5.18718	0.428371	0.288543	0.09721	0.212425
5.19017	0.430781	0.288862	0.097348	0.215116
5.19316	0.433192	0.288809	0.097485	0.217808
5.19615	0.434188	0.28809	0.095682	0.220109
5.19914	0.434853	0.287371	0.092827	0.222227
5.20213	0.435516	0.286684	0.089971	0.224345
5.20512	0.435338	0.287562	0.087694	0.225742
5.20811	0.43422	0.288441	0.086705	0.225717
5.2111	0.433103	0.289319	0.085716	0.225692
5.21409	0.432096	0.291176	0.084729	0.225667
5.21708	0.431816	0.293491	0.0847	0.224479
5.22007	0.431537	0.295807	0.0847	0.223283
5.22306	0.431257	0.297796	0.0847	0.222087
5.22605	0.431866	0.299154	0.085326	0.221683
5.22905	0.432705	0.300511	0.086314	0.221708
5.23204	0.433544	0.30187	0.087303	0.221733
[truncated: 10,116 more rows]

## Sheet: Figure 1b
Figure 1b
					inset
mL	mAU	mL	%B		mL	Monomer	mL	Dimer
-2.03	-15.495	-2.03	0		-0.75	-4.314	-0.75	25.275
-2.02404	-22.3723	-2.00019	0		-0.74701	-0.56101	-0.74668	25.8404
-2.01808	-27.4509	-1.97037	0		-0.74401	-0.5686	-0.74335	26.0923
-2.01212	-28.3728	-1.94056	0		-0.74102	-0.57618	-0.74003	26.3442
-2.00616	-29.1685	-1.91074	1.15747		-0.73802	-1.07993	-0.7367	26.3391
-2.0002	-29.8944	-1.88092	4.88434		-0.73503	-1.83854	-0.73338	26.3318
-1.99424	-31.0992	-1.85111	5		-0.73203	-2.59714	-0.73006	26.3245
-1.98828	-32.2626	-1.8213	5		-0.72904	-3.43245	-0.72673	26.3132
-1.98232	-33.2816	-1.79148	5		-0.72604	-4.42975	-0.72341	26.3019
-1.97636	-33.8946	-1.76167	5		-0.72305	-5.42705	-0.72009	26.2906
-1.97041	-34.248	-1.73185	5		-0.72005	-6.42435	-0.71676	26.2979
-1.96445	-34.1406	-1.70204	5		-0.71706	-7.97767	-0.71344	26.3056
-1.95849	-33.952	-1.67222	5		-0.71407	-9.5412	-0.71011	26.3134
-1.95253	-33.6233	-1.64241	5		-0.71107	-11.1047	-0.70679	26.3231
-1.94657	-33.2213	-1.61259	5		-0.70808	-12.6415	-0.70347	26.3328
-1.94061	-32.7654	-1.58278	5		-0.70508	-14.1634	-0.70014	26.3426
-1.93465	-32.2346	-1.55296	5		-0.70209	-15.6853	-0.69682	26.3481
-1.92869	-31.6595	-1.52315	5		-0.69909	-17.0455	-0.69349	26.3534
-1.92273	-30.9578	-1.49333	5		-0.6961	-18.0342	-0.69017	26.3587
-1.91677	-30.3598	-1.46352	5		-0.6931	-19.0229	-0.68685	26.3474
-1.91081	-29.8493	-1.4337	5		-0.69011	-20.0116	-0.68352	26.3352
-1.90485	-29.3598	-1.40389	5		-0.68711	-20.7208	-0.6802	26.3231
-1.89889	-28.8746	-1.37407	5		-0.68412	-21.4196	-0.67688	26.0851
-1.89293	-28.3942	-1.34426	5		-0.68112	-22.1183	-0.67355	25.8328
-1.88697	-27.7637	-1.31444	5		-0.67813	-22.6347	-0.67023	25.5805
-1.88101	-26.9877	-1.28463	5		-0.67514	-23.0413	-0.6669	25.449
-1.87505	-25.2923	-1.25481	5		-0.67214	-23.448	-0.66358	25.3264
-1.86909	-23.5565	-1.225	5		-0.66915	-23.8312	-0.66026	25.2037
-1.86313	-22.6432	-1.19518	5		-0.66615	-24.1558	-0.65693	25.188
-1.85717	-21.8997	-1.16537	5		-0.66316	-24.4804	-0.65361	25.1811
-1.85121	-21.3446	-1.13555	5		-0.66016	-24.8049	-0.65028	25.1743
-1.84526	-21.4315	-1.10574	5		-0.65717	-24.8513	-0.64696	25.2717
-1.8393	-21.7749	-1.07592	5		-0.65417	-24.8818	-0.64364	25.3788
-1.83334	-22.8059	-1.04611	5		-0.65118	-24.9123	-0.64031	25.4859
-1.82738	-23.7671	-1.01629	5		-0.64818	-24.268	-0.63699	26.0163
-1.82142	-24.6396	-0.986477	5		-0.64519	-23.186	-0.63366	26.5905
-1.81546	-25.3401	-0.956662	5		-0.64219	-22.1039	-0.63034	27.1646
-1.8095	-25.9791	-0.926847	5		-0.6392	-20.775	-0.62702	27.9253
-1.80354	-26.5312	-0.897032	5		-0.63621	-18.7689	-0.62369	28.7073
-1.79758	-27.031	-0.867217	5		-0.63321	-16.7629	-0.62037	29.4893
-1.79162	-27.4545	-0.837402	5		-0.63022	-14.7569	-0.61705	30.2516
-1.78566	-27.7854	-0.807587	5		-0.62722	-12.7743	-0.61372	31.0115
-1.7797	-28.0774	-0.777772	5		-0.62423	-10.7935	-0.6104	31.7713
-1.77374	-28.2833	-0.747957	5		-0.62123	-8.81269	-0.60707	32.5525
-1.76778	-28.4696	-0.718143	5		-0.61824	-7.07444	-0.60375	33.3366
-1.76182	-28.6231	-0.688328	5		-0.61524	-5.50578	-0.60043	34.1207
-1.75586	-28.7461	-0.658513	5		-0.61225	-3.9371	-0.5971	35.0562
-1.7499	-28.8552	-0.628698	5		-0.60925	-2.39642	-0.59378	36.014
-1.74394	-28.9267	-0.598883	5		-0.60626	-0.94004	-0.59045	36.9717
-1.73798	-28.9903	-0.569068	5		-0.60327	0.516328	-0.58713	38.4096
-1.73202	-29.0386	-0.539253	5		-0.60027	1.9727	-0.58381	39.9235
-1.72606	-29.0818	-0.509438	5		-0.59728	3.10812	-0.58048	41.4372
-1.72011	-29.1223	-0.479623	5		-0.59428	4.21173	-0.57716	43.6961
-1.71415	-29.1435	-0.449808	5		-0.59129	5.31534	-0.57383	46.0812
-1.70819	-29.1667	-0.419993	5		-0.58829	6.19999	-0.57051	48.4663
-1.70223	-29.1953	-0.390178	5		-0.5853	6.91979	-0.56719	52.1502
-1.69627	-29.2187	-0.360363	5		-0.5823	7.63959	-0.56386	56.0697
-1.69031	-29.239	-0.330548	5		-0.57931	8.29739	-0.56054	59.9891
-1.68435	-29.2519	-0.300733	5		-0.57631	8.74897	-0.55722	64.9997
-1.67839	-29.2629	-0.270918	5		-0.57332	9.20056	-0.55389	70.2212
-1.67243	-29.2701	-0.241103	5		-0.57032	9.65215	-0.55057	75.4427
-1.66647	-29.2776	-0.211288	5		-0.56733	9.32177	-0.54724	81.5579
-1.66051	-29.2853	-0.181473	5		-0.56434	8.89654	-0.54392	87.8569
-1.65455	-29.2754	-0.151659	5		-0.56134	8.4713	-0.5406	94.1559
-1.64859	-29.267	-0.121844	5		-0.55835	8.2655	-0.53727	101.041
-1.64263	-29.2691	-0.092029	5		-0.55535	8.23745	-0.53395	108.054
-1.63667	-29.271	-0.062214	5		-0.55236	8.20941	-0.53062	115.067
-1.63071	-29.2728	-0.032399	5		-0.54936	8.57907	-0.5273	122.335
-1.62475	-29.2683	-0.002584	5		-0.54637	10.417	-0.52398	129.662
-1.61879	-29.2657	0.027231	5		-0.54337	12.255	-0.52065	136.989
-1.61283	-29.274	0.057046	5		-0.54038	14.093	-0.51733	144.056
-1.60687	-29.2793	0.086861	5		-0.53738	17.4233	-0.514	151.06
-1.60091	-29.2816	0.116676	5		-0.53439	20.9691	-0.51068	158.064
-1.59496	-29.2807	0.146491	5		-0.53139	24.5149	-0.50736	164.49
-1.589	-29.2795	0.176306	5		-0.5284	28.2046	-0.50403	170.768
-1.58304	-29.2798	0.206121	5		-0.52541	32.0196	-0.50071	177.046
-1.57708	-29.2787	0.235936	5		-0.52241	35.8346	-0.49739	182.515
-1.57112	-29.276	0.265751	5		-0.51942	39.8463	-0.49406	187.765
-1.56516	-29.2714	0.295566	5		-0.51642	44.6692	-0.49074	193.015
-1.5592	-29.2661	0.325381	5		-0.51343	49.4922	-0.48741	197.064
-1.55324	-29.2596	0.355196	5		-0.51043	54.3151	-0.48409	200.771
-1.54728	-29.2585	0.38501	5		-0.50744	59.3381	-0.48077	204.478
-1.54132	-29.2638	0.414825	5		-0.50444	64.3949	-0.47744	206.676
-1.53536	-29.2745	0.44464	5		-0.50145	69.4516	-0.47412	208.423
-1.5294	-29.2858	0.474455	5		-0.49845	74.0708	-0.47079	210.17
-1.52344	-29.2885	0.50427	5		-0.49546	78.2802	-0.46747	210.375
-1.51748	-29.2982	0.534085	5		-0.49246	82.4896	-0.46415	210.098
-1.51152	-29.3176	0.5639	5		-0.48947	86.7163	-0.46082	209.82
-1.50556	-29.3209	0.593715	5		-0.48648	91.0229	-0.4575	208.411
-1.4996	-29.3178	0.62353	5		-0.48348	95.3295	-0.45417	206.631
-1.49364	-29.2993	0.653345	5		-0.48049	99.6361	-0.45085	204.851
-1.48768	-29.2868	0.68316	5		-0.47749	102.564	-0.44753	202.266
-1.48172	-29.2839	0.712975	5		-0.4745	105.224	-0.4442	199.403
-1.47576	-29.2764	0.74279	5		-0.4715	107.885	-0.44088	196.541
-1.46981	-29.2675	0.772605	5		-0.46851	109.356	-0.43756	193.4
-1.46385	-29.2684	0.80242	5		-0.46551	109.63	-0.43423	190.16
-1.45789	-29.2738	0.832235	5		-0.46252	109.904	-0.43091	186.92
-1.45193	-29.2872	0.86205	5		-0.45952	109.919	-0.42758	183.665
-1.44597	-29.2836	0.891865	5		-0.45653	108.568	-0.42426	180.406
-1.44001	-29.272	0.921679	5		-0.45354	107.217	-0.42094	177.146
-1.43405	-29.2833	0.951494	5		-0.45054	105.865	-0.41761	173.94
-1.42809	-29.2897	0.981309	5		-0.44755	103.814	-0.41429	170.753
-1.42213	-29.2855	1.01112	5		-0.44455	101.608	-0.41096	167.567
-1.41617	-29.2853	1.04094	5		-0.44156	99.4025	-0.40764	164.511
-1.41021	-29.2874	1.07075	5		-0.43856	97.1355	-0.40432	161.507
-1.40425	-29.2826	1.10057	5		-0.43557	94.8022	-0.40099	158.503
-1.39829	-29.2817	1.13038	5		-0.43257	92.469	-0.39767	155.597
-1.39233	-29.2913	1.1602	5		-0.42958	90.0379	-0.39434	152.734
-1.38637	-29.2965	1.19001	5		-0.42658	87.0117	-0.39102	149.871
-1.38041	-29.2988	1.21983	5		-0.42359	83.9854	-0.3877	147.059
-1.37445	-29.3118	1.24964	5		-0.42059	80.9592	-0.38437	144.27
-1.36849	-29.3253	1.27946	5		-0.4176	78.0711	-0.38105	141.482
-1.36253	-29.3384	1.30927	5		-0.41461	75.2171	-0.37773	138.804
-1.35657	-29.3447	1.33909	5		-0.41161	72.3632	-0.3744	136.178
-1.35061	-29.3459	1.3689	5		-0.40862	69.8008	-0.37108	133.551
-1.34466	-29.3513	1.39872	5		-0.40562	67.5777	-0.36775	131.123
-1.3387	-29.3546	1.42853	5		-0.40263	65.3545	-0.36443	128.789
-1.33274	-29.348	1.45835	5		-0.39963	63.1234	-0.36111	126.455
-1.32678	-29.3408	1.48816	5		-0.39664	60.8362	-0.35778	124.278
-1.32082	-29.3331	1.51798	5		-0.39364	58.549	-0.35446	122.178
-1.31486	-29.3235	1.54779	5		-0.39065	56.2619	-0.35113	120.079
-1.3089	-29.3149	1.57761	5		-0.38765	54.2344	-0.34781	118.117
-1.30294	-29.3116	1.60742	5		-0.38466	52.2786	-0.34449	116.227
-1.29698	-29.3117	1.63724	5		-0.38166	50.3229	-0.34116	114.336
-1.29102	-29.3149	1.66705	5		-0.37867	48.5826	-0.33784	112.577
-1.28506	-29.3177	1.69687	5		-0.37568	47.1121	-0.33451	110.889
-1.2791	-29.3201	1.72668	5		-0.37268	45.6415	-0.33119	109.201
-1.27314	-29.321	1.7565	5		-0.36969	44.1682	-0.32787	107.577
-1.26718	-29.3194	1.78631	5		-0.36669	42.6713	-0.32454	105.988
-1.26122	-29.3149	1.81613	5		-0.3637	41.1743	-0.32122	104.399
-1.25526	-29.314	1.84594	5		-0.3607	39.6774	-0.3179	102.866
-1.2493	-29.3128	1.87576	5		-0.35771	38.3362	-0.31457	101.365
-1.24334	-29.3027	1.90557	5		-0.35471	37.0427	-0.31125	99.8646
-1.23738	-29.2924	1.93539	5		-0.35172	35.7491	-0.30792	98.4524
-1.23142	-29.282	1.9652	5		-0.34872	34.6	-0.3046	97.0934
-1.22546	-29.2756	1.99502	5		-0.34573	33.6452	-0.30128	95.7344
-1.2195	-29.2707	2.02483	5		-0.34273	32.6905	-0.29795	94.4615
-1.21355	-29.2668	2.05465	5		-0.33974	31.7341	-0.29463	93.2422
-1.20759	-29.2663	2.08446	5		-0.33675	30.7613	-0.2913	92.0229
-1.20163	-29.2708	2.11428	5		-0.33375	29.7886	-0.28798	90.8766
-1.19567	-29.269	2.14409	5		-0.33076	28.8158	-0.28466	89.7775
-1.18971	-29.2657	2.17391	5		-0.32776	27.9511	-0.28133	88.6784
-1.18375	-29.28	2.20372	5		-0.32477	27.1229	-0.27801	87.6386
-1.17779	-29.2853	2.23354	5		-0.32177	26.2948	-0.27468	86.6385
-1.17183	-29.2755	2.26335	5		-0.31878	25.5526	-0.27136	85.6383
-1.16587	-29.2632	2.29317	5		-0.31578	24.9352	-0.26804	84.7055
-1.15991	-29.2501	2.32298	5		-0.31279	24.3179	-0.26471	83.8194
-1.15395	-29.2588	2.3528	5		-0.30979	23.6995	-0.26139	82.9332
-1.14799	-29.2628	2.38261	5		-0.3068	23.0682	-0.25807	82.1005
-1.14203	-29.2577	2.41243	5		-0.3038	22.4368	-0.25474	81.3062
-1.13607	-29.2568	2.44224	5		-0.30081	21.8055	-0.25142	80.5119
-1.13011	-29.258	2.47206	5		-0.29782	21.2293	-0.24809	79.7561
-1.12415	-29.2738	2.50187	5		-0.29482	20.6734	-0.24477	79.0288
-1.11819	-29.281	2.53169	5		-0.29183	20.1176	-0.24145	78.3016
-1.11223	-29.2679	2.5615	5		-0.28883	19.6071	-0.23812	77.6086
-1.10627	-29.2548	2.59132	5		-0.28584	19.1675	-0.2348	76.9421
-1.10031	-29.2417	2.62113	5		-0.28284	18.7279	-0.23147	76.2755
-1.09435	-29.2579	2.65095	5		-0.27985	18.2877	-0.22815	75.6401
-1.0884	-29.2688	2.68076	5		-0.27685	17.8362	-0.22483	75.0295
-1.08244	-29.2604	2.71058	5		-0.27386	17.3847	-0.2215	74.4189
-1.07648	-29.2568	2.74039	5		-0.27086	16.9332	-0.21818	73.8401
-1.07052	-29.2565	2.77021	5		-0.26787	16.5056	-0.21485	73.2874
-1.06456	-29.2666	2.80002	5		-0.26488	16.0877	-0.21153	72.7348
-1.0586	-29.2768	2.82984	5		-0.26188	15.6697	-0.20821	72.2087
-1.05264	-29.2842	2.85965	5		-0.25889	15.2775	-0.20488	71.7052
-1.04668	-29.2926	2.88947	5		-0.25589	14.9286	-0.20156	71.2018
-1.04072	-29.3019	2.91928	5		-0.2529	14.5798	-0.19824	70.7159
-1.03476	-29.3114	2.94909	5		-0.2499	14.2298	-0.19491	70.2457
-1.0288	-29.3194	2.97891	5		-0.24691	13.8491	-0.19159	69.7755
-1.02284	-29.3211	3.00873	5		-0.24391	13.4684	-0.18826	69.3222
-1.01688	-29.3172	3.03854	5		-0.24092	13.0877	-0.18494	68.8843
-1.01092	-29.3079	3.06835	5		-0.23792	12.7096	-0.18162	68.4465
-1.00496	-29.3022	3.09817	5		-0.23493	12.3327	-0.17829	68.0257
-0.999	-29.2977	3.12798	5		-0.23193	11.9558	-0.17497	67.6212
-0.99304	-29.2956	3.1578	5		-0.22894	11.6038	-0.17164	67.2167
-0.98708	-29.3011	3.18762	5		-0.22595	11.2975	-0.16832	66.8286
-0.98112	-29.3145	3.21743	5		-0.22295	10.9911	-0.165	66.4567
-0.97516	-29.3153	3.24724	5		-0.21996	10.6844	-0.16167	66.0848
-0.9692	-29.313	3.27706	5		-0.21696	10.3508	-0.15835	65.7248
-0.96325	-29.3091	3.30687	5		-0.21397	10.0173	-0.15502	65.377
-0.95729	-29.3094	3.33669	5		-0.21097	9.68375	-0.1517	65.0292
-0.95133	-29.3148	3.36651	5		-0.20798	9.36807	-0.14838	64.6907
-0.94537	-29.3104	3.39632	5		-0.20498	9.06098	-0.14505	64.3617
-0.93941	-29.303	3.42613	5		-0.20199	8.75388	-0.14173	64.0327
-0.93345	-29.2925	3.45595	5		-0.19899	8.46642	-0.13841	63.7217
-0.92749	-29.2884	3.48576	5		-0.196	8.21777	-0.13508	63.4299
-0.92153	-29.2929	3.51558	5		-0.193	7.96912	-0.13176	63.1382
-0.91557	-29.2927	3.5454	5		-0.19001	7.72047	-0.12843	62.8545
-0.90961	-29.2904	3.57521	5		-0.18702	7.44769	-0.12511	62.5799
-0.90365	-29.2815	3.60502	5		-0.18402	7.17483	-0.12179	62.3052
-0.89769	-29.2776	3.63484	5		-0.18103	6.90197	-0.11846	62.0404
-0.89173	-29.2818	3.66465	5		-0.17803	6.64322	-0.11514	61.7871
-0.88577	-29.2855	3.69447	5		-0.17504	6.39183	-0.11181	61.5339
-0.87981	-29.289	3.72428	5		-0.17204	6.14043	-0.10849	61.2845
-0.87385	-29.2902	3.7541	5		-0.16905	5.90419	-0.10517	61.0397
-0.86789	-29.2929	3.78391	5		-0.16605	5.70046	-0.10184	60.795
-0.86193	-29.2983	3.81373	5		-0.16306	5.49673	-0.09852	60.5565
-0.85597	-29.3002	3.84354	5		-0.16006	5.293	-0.09519	60.326
-0.85001	-29.3005	3.87336	5		-0.15707	5.07078	-0.09187	60.0954
-0.84405	-29.2943	3.90317	5		-0.15407	4.84816	-0.08855	59.8728
-0.8381	-29.2911	3.93299	5		-0.15108	4.62553	-0.08522	59.6606
-0.83214	-29.2947	3.9628	5		-0.14809	4.41283	-0.0819	59.4483
-0.82618	-29.2949	3.99262	5		-0.14509	4.20573	-0.07858	59.2383
-0.82022	-29.2931	4.02243	5		-0.1421	3.99863	-0.07525	59.0316
-0.81426	-29.2838	4.05225	5		-0.1391	3.80341	-0.07193	58.8249
-0.8083	-29.2767	4.08206	5		-0.13611	3.63591	-0.0686	58.6244
-0.80234	-29.2755	4.11188	5		-0.13311	3.46841	-0.06528	58.4326
-0.79638	-29.2697	4.14169	5		-0.13012	3.30091	-0.06196	58.2408
-0.79042	-29.2611	4.17151	5.1		-0.12712	3.1168	-0.05863	58.056
-0.78446	-29.2436	4.20132	5.1		-0.12413	2.93201	-0.05531	57.881
-0.7785	-29.231	4.23114	5.1		-0.12113	2.74722	-0.05198	57.7061
-0.77254	-29.2348	4.26095	5.1		-0.11814	2.5699	-0.04866	57.5358
-0.76658	-29.2257	4.29077	5.1		-0.11515	2.39714	-0.04534	57.3723
-0.76062	-29.207	4.32058	5.1		-0.11215	2.22437	-0.04201	57.2089
-0.75466	-29.1999	4.3504	5.1		-0.10916	2.06073	-0.03869	57.0482
-0.7487	-29.1953	4.38021	5.1		-0.10616	1.92028	-0.03536	56.8915
-0.74274	-29.1944	4.41003	5.1		-0.10317	1.77983	-0.03204	56.7348
-0.73678	-29.1855	4.43984	5.1		-0.10017	1.63938	-0.02872	52.5777
-0.73082	-29.1697	4.46966	5.1		-0.09718	1.48656	-0.02539	42.0609
-0.72486	-29.1683	4.49947	5.19473		-0.09418	1.33299	-0.02207	31.544
-0.7189	-29.1687	4.52929	5.2		-0.09119	1.17942	-0.01875	24.9926
-0.71295	-29.1672	4.5591	5.2		-0.08819	1.02958	-0.01542	24.9773
-0.70699	-29.1645	4.58892	5.2		-0.0852	0.882194	-0.0121	24.962
-0.70103	-29.1607	4.61873	5.2		-0.0822	0.73481	-0.00877	24.938
-0.69507	-29.1528	4.64855	5.2		-0.07921	0.594607	-0.00545	24.8991
-0.68911	-29.1424	4.67836	5.2		-0.07622	0.474423	-0.00213	24.8602
-0.68315	-29.1219	4.70818	5.2		-0.07322	0.35424	0.001198	24.8149
-0.67719	-29.1052	4.73799	5.2		-0.07023	0.234056	0.004522	24.7583
-0.67123	-29.093	4.76781	5.2		-0.06723	0.102544	0.007846	24.7017
-0.66527	-29.0794	4.79762	5.2		-0.06424	-0.02989	0.01117	24.6433
-0.65931	-29.0646	4.82744	5.23719		-0.06124	-0.16233	0.014494	24.5817
-0.65335	-29.0441	4.85725	5.3		-0.05825	-0.29041	0.017818	24.5201
-0.64739	-29.0245	4.88707	5.3		-0.05525	-0.41541	0.021142	24.4588
-0.64143	-29.0064	4.91688	5.3		-0.05226	-0.54041	0.024466	24.3979
-0.63547	-28.9902	4.9467	5.3		-0.04926	-0.65942	0.02779	24.3371
-0.62951	-28.9746	4.97651	5.3		-0.04627	-0.76004	0.031113	24.2696
-0.62355	-28.9573	5.00633	5.3		-0.04327	-0.86065	0.034437	24.1888
-0.61759	-28.9498	5.03614	5.3		-0.04028	-0.96127	0.037761	24.1081
-0.61163	-28.9566	5.06596	5.3		-0.03729	-1.07162	0.041085	24.0179
-0.60567	-28.9622	5.09577	5.3		-0.03429	-1.18297	0.044409	23.9083
-0.59971	-28.9665	5.12559	5.3		-0.0313	-1.29432	0.047733	23.7987
-0.59375	-28.9564	5.1554	5.3		-0.0283	-1.4017	0.051057	23.669
-0.5878	-28.944	5.18522	5.37608		-0.02531	-1.50606	0.054381	23.4961
-0.58184	-28.928	5.21503	5.4		-0.02231	-1.61042	0.057705	23.3231
-0.57588	-28.9129	5.24485	5.4		-0.01932	-1.4973	0.061028	23.1257
-0.56992	-28.8982	5.27466	5.4		-0.01632	-0.64743	0.064352	22.8736
-0.56396	-28.8764	5.30448	5.4		-0.01333	0.202438	0.067676	22.6216
-0.558	-28.8549	5.33429	5.4		-0.01033	1.05231	0.071	22.3649
-0.55204	-28.8337	5.36411	5.4		-0.00734	2.78298	0.074324	22.0974
-0.54608	-28.8298	5.39392	5.4		-0.00434	4.62406	0.077648	21.8299
-0.54012	-28.8349	5.42374	5.4		-0.00135	6.46514	0.080972	21.5679
-0.53416	-28.8452	5.45355	5.4		0.001645	7.2899	0.084296	21.3189
-0.5282	-28.8533	5.48337	5.4		0.004639	7.28062	0.08762	21.07
-0.52224	-28.856	5.51318	5.4659		0.007634	7.27133	0.090943	20.8415
-0.51628	-28.8607	5.543	5.5		0.010629	7.26071	0.094267	20.6648
-0.51032	-28.8667	5.57281	5.5		0.013623	7.24504	0.097591	20.4881
-0.50436	-28.858	5.60263	5.5		0.016618	7.22937	0.100915	20.3309
-0.4984	-28.8471	5.63244	5.5		0.019612	7.2137	0.104239	20.2251
-0.49244	-28.8325	5.66226	5.5		0.022607	7.19025	0.107563	20.1193
-0.48648	-28.8218	5.69207	5.5		0.025602	7.16564	0.110887	20.0238
-0.48052	-28.8137	5.72189	5.5		0.028596	7.14103	0.114211	19.9567
-0.47456	-28.7994	5.7517	5.5		0.031591	7.11272	0.117535	19.8897
-0.4686	-28.7881	5.78151	5.5		0.034585	7.08112	0.120858	19.8228
-0.46265	-28.7887	5.81133	5.5		0.03758	7.04953	0.124182	19.7564
-0.45669	-28.789	5.84115	5.51145		0.040575	7.01764	0.127506	19.6899
-0.45073	-28.789	5.87096	5.6		0.043569	6.9845	0.13083	19.6326
-0.44477	-28.7822	5.90078	5.6		0.046564	6.95136	0.134154	19.6028
-0.43881	-28.7771	5.93059	5.6		0.049558	6.91822	0.137478	19.5729
-0.43285	-28.7824	5.9604	5.6		0.052553	6.87483	0.140802	19.5729
-0.42689	-28.7844	5.99022	5.6		0.055548	6.82966	0.144126	19.6665
-0.42093	-28.7832	6.02004	5.6		0.058542	6.78449	0.147449	19.7602
-0.41497	-28.7747	6.04985	5.6		0.061537	6.73435	0.150773	19.8848
-0.40901	-28.7685	6.07967	5.6		0.064531	6.6795	0.154097	20.1118
-0.40305	-28.7807	6.10948	5.6		0.067526	6.62465	0.157421	20.3389
-0.39709	-28.7934	6.13929	5.6		0.070521	6.57053	0.160745	20.5835
-0.39113	-28.8065	6.16911	5.6		0.073515	6.51993	0.164069	20.8893
-0.38517	-28.8105	6.19893	5.7		0.07651	6.46932	0.167393	21.1951
-0.37921	-28.813	6.22874	5.7		0.079504	6.41871	0.170717	21.5022
-0.37325	-28.8204	6.25855	5.7		0.082499	6.36446	0.174041	21.8137
-0.36729	-28.8217	6.28837	5.7		0.085494	6.30948	0.177364	22.1253
-0.36133	-28.8154	6.31818	5.7		0.088488	6.2545	0.180688	22.4255
-0.35537	-28.8103	6.348	5.7		0.091483	6.20029	0.184012	22.6822
-0.34941	-28.8066	6.37781	5.7		0.094477	6.14687	0.187336	22.9389
-0.34345	-28.8132	6.40763	5.7		0.097472	6.09344	0.19066	23.1772
-0.3375	-28.8157	6.43745	5.7		0.100467	6.04166	0.193984	23.3408
-0.33154	-28.8128	6.46726	5.7		0.103461	5.99884	0.197308	23.5045
-0.32558	-28.8102	6.49707	5.7		0.106456	5.95602	0.200632	23.6637
-0.31962	-28.8077	6.52689	5.73444		0.10945	5.91319	0.203956	23.8042
-0.31366	-28.8032	6.55671	5.8		0.112445	5.86522	0.207279	23.9447
-0.3077	-28.7983	6.58652	5.8		0.11544	5.81608	0.210603	24.0837
-0.30174	-28.7927	6.61633	5.8		0.118434	5.76694	0.213927	24.2161
-0.29578	-28.794	6.64615	5.8		0.121429	5.71873	0.217251	24.3485
-0.28982	-28.7982	6.67596	5.8		0.124423	5.67155	0.220575	24.4738
-0.28386	-28.806	6.70578	5.8		0.127418	5.62436	0.223899	24.5653
-0.2779	-28.8114	6.73559	5.8		0.130413	5.57821	0.227223	24.6569
-0.27194	-28.8126	6.76541	5.8		0.133407	5.53858	0.230547	24.7354
-0.26598	-28.8102	6.79522	5.8		0.136402	5.49895	0.233871	24.7477
-0.26002	-28.806	6.82504	5.8		0.139396	5.45932	0.237194	24.7599
-0.25406	-28.8018	6.85485	5.82427		0.142391	5.42172	0.240518	24.7608
-0.2481	-28.7956	6.88467	5.9		0.145386	5.38464	0.243842	24.6996
-0.24214	-28.7849	6.91448	5.9		0.14838	5.34756	0.247166	24.6385
-0.23618	-28.7846	6.9443	5.9		0.151375	5.31304	0.25049	24.5678
-0.23022	-28.7903	6.97411	5.9		0.154369	5.28155	0.253814	24.4418
-0.22426	-28.7925	7.00393	5.9		0.157364	5.25005	0.257138	24.3158
-0.2183	-28.7948	7.03374	5.9		0.160359	5.21945	0.260462	24.1829
-0.21235	-28.7978	7.06356	5.9		0.163353	5.1954	0.263785	24.0068
-0.20639	-28.7972	7.09337	5.9		0.166348	5.17134	0.267109	23.8308
-0.20043	-28.7942	7.12319	5.9		0.169342	5.14728	0.270433	23.6515
-0.19447	-28.802	7.153	5.9		0.172337	5.11939	0.273757	23.4505
-0.18851	-28.8089	7.18282	5.9		0.175332	5.09042	0.277081	23.2495
-0.18255	-28.8104	7.21263	6		0.178326	5.06144	0.280405	23.0486
-0.17659	-28.8127	7.24245	6		0.181321	5.03192	0.283729	22.8484
-0.17063	-28.8157	7.27226	6		0.184315	5.0017	0.287053	22.6482
-0.16467	-28.8059	7.30208	6		0.18731	4.97148	0.290377	22.4502
-0.15871	-28.7947	7.33189	6		0.190305	4.94226	0.293701	22.2691
-0.15275	-28.7839	7.36171	6		0.193299	4.9219	0.297024	22.0881
-0.14679	-28.7751	7.39152	6		0.196294	4.90153	0.300348	21.9081
-0.14083	-28.768	7.42134	6		0.199288	4.88117	0.303672	21.7372
-0.13487	-28.7639	7.45115	6		0.202283	4.85896	0.306996	21.5664
-0.12891	-28.7621	7.48097	6		0.205278	4.83618	0.31032	21.3974
-0.12295	-28.768	7.51078	6		0.208272	4.8134	0.313644	21.2452
-0.11699	-28.7751	7.5406	6.1		0.211267	4.79042	0.316968	21.0931
-0.11103	-28.7831	7.57041	6.1		0.214261	4.76719	0.320292	20.9423
-0.10507	-28.7916	7.60023	6.1		0.217256	4.74395	0.323616	20.8054
-0.09911	-28.7988	7.63004	6.1		0.220251	4.7208	0.326939	20.6684
-0.09315	-28.7976	7.65986	6.1		0.223245	4.69844	0.330263	20.5323
-0.0872	-28.7962	7.68967	6.1		0.22624	4.67608	0.333587	20.4051
-0.08124	-28.7944	7.71949	6.1		0.229234	4.65372	0.336911	20.2779
-0.07528	-28.7999	7.7493	6.1		0.232229	4.62944	0.340235	20.1507
-0.06932	-28.8058	7.77912	6.1		0.235224	4.60451	0.343559	20.0241
-0.06336	-28.8002	7.80893	6.1		0.238218	4.57958	0.346883	19.8974
-0.0574	-21.3013	7.83875	6.1		0.241213	4.55338	0.350207	19.7709
-0.05144	-4.13936	7.86856	6.1		0.244207	4.52531	0.353531	19.646
-0.04548	-0.0009	7.89838	6.2		0.247202	4.49723	0.356854	19.5212
-0.03952	-0.00107	7.92819	6.2		0.250197	4.46967	0.360178	19.3968
-0.03356	0.010453	7.95801	6.2		0.253191	4.44941	0.363502	19.2811
-0.0276	0.027096	7.98782	6.2		0.256186	4.42914	0.366826	19.1654
-0.02164	0.051331	8.01764	6.2		0.25918	4.40888	0.37015	19.0498
-0.01568	0.074991	8.04745	6.2		0.262175	4.38722	0.373474	18.934
-0.00972	0.095909	8.07727	6.2		0.26517	4.36503	0.376798	18.8182
-0.00376	0.065516	8.10708	6.2		0.268164	4.34285	0.380122	18.7028
0.002198	0.032411	8.1369	6.2		0.271159	4.31898	0.383446	18.5964
0.008158	-0.00533	8.16671	6.2		0.274153	4.29246	0.386769	18.4901
0.014117	-0.02798	8.19653	6.2		0.277148	4.26593	0.390093	18.384
0.020077	-0.04369	8.22634	6.3		0.280143	4.2396	0.393417	18.2908
0.026037	-0.04508	8.25616	6.3		0.283137	4.21724	0.396741	18.1975
0.031996	-0.04627	8.28597	6.3		0.286132	4.19488	0.400065	18.1043
0.037956	-0.04706	8.31578	6.3		0.289126	4.17252	0.403389	18.0165
0.043915	-0.05777	8.3456	6.3		0.292121	4.14956	0.406713	17.9288
0.049875	-0.07367	8.37542	6.3		0.295116	4.12635	0.410037	17.8411
0.055834	-0.08158	8.40523	6.3		0.29811	4.10314	0.41336	17.7556
0.061794	-0.08449	8.43505	6.3		0.301105	4.08034	0.416684	17.6702
0.067753	-0.07615	8.46486	6.3		0.304099	4.05823	0.420008	17.5848
0.073713	-0.05914	8.49468	6.3		0.307094	4.03612	0.423332	17.4958
0.079672	-0.03689	8.52449	6.3		0.310089	4.01403	0.426656	17.4068
0.085632	-0.02572	8.5543	6.4		0.313083	3.99247	0.42998	17.3179
0.091591	-0.01742	8.58412	6.4		0.316078	3.97091	0.433304	17.2265
0.097551	-0.01523	8.61393	6.4		0.319072	3.94935	0.436628	17.1351
0.10351	-0.01199	8.64375	6.4		0.322067	3.92775	0.439952	17.0437
0.10947	-0.00802	8.67356	6.4		0.325062	3.90614	0.443275	16.9624
0.115429	-0.01925	8.70338	6.4		0.328056	3.88453	0.446599	16.8813
0.121389	-0.03664	8.7332	6.4		0.331051	3.86299	0.449923	16.8002
0.127348	-0.06942	8.76301	6.4		0.334045	3.84158	0.453247	16.7319
0.133308	-0.08621	8.79283	6.4		0.33704	3.82016	0.456571	16.6639
0.139267	-0.09018	8.82264	6.4		0.340035	3.79878	0.459895	16.5958
0.145227	-0.07969	8.85246	6.4		0.343029	3.77941	0.463219	16.5357
0.151186	-0.06975	8.88227	6.46135		0.346024	3.76005	0.466543	16.4759
0.157146	-0.07014	8.91208	6.5		0.349018	3.74068	0.469867	16.4161
0.163105	-0.05936	8.9419	6.5		0.352013	3.72209	0.47319	16.3541
0.169065	-0.0383	8.97171	6.5		0.355008	3.70387	0.476514	16.2921
0.175025	-0.03567	9.00153	6.5		0.358002	3.68565	0.479838	16.23
0.180984	-0.04109	9.03134	6.5		0.360997	3.66657	0.483162	16.1682
0.186944	-0.06989	9.06116	6.5		0.363991	3.64576	0.486486	16.1064
0.192903	-0.08922	9.09097	6.5		0.366986	3.62495	0.48981	16.0445
0.198863	-0.09855	9.12079	6.5		0.369981	3.60413	0.493134	15.9872
0.204822	-0.10258	9.1506	6.5		0.372975	3.58823	0.496458	15.9301
0.210782	-0.10534	9.18042	6.5		0.37597	3.57236	0.499781	15.8731
0.216741	-0.10792	9.21023	6.5		0.378964	3.55649	0.503105	15.8155
0.222701	-0.10726	9.24005	6.6		0.381959	3.54042	0.506429	15.7579
0.22866	-0.10269	9.26986	6.6		0.384954	3.52425	0.509753	15.7003
0.23462	-0.09936	9.29968	6.6		0.387948	3.50808	0.513077	15.6359
0.240579	-0.09561	9.32949	6.6		0.390943	3.49159	0.516401	15.571
0.246539	-0.08468	9.35931	6.6		0.393937	3.47443	0.519725	15.506
0.252498	-0.08142	9.38912	6.6		0.396932	3.45726	0.523049	15.4476
0.258458	-0.08877	9.41894	6.6		0.399927	3.44009	0.526373	15.3898
0.264417	-0.10539	9.44875	6.6		0.402921	3.42603	0.529696	15.332
0.270377	-0.12262	9.47857	6.6		0.405916	3.41206	0.53302	15.2797
0.276336	-0.10077	9.50838	6.6		0.408911	3.39808	0.536344	15.2281
0.282296	-0.08259	9.5382	6.6		0.411905	3.38266	0.539668	15.1765
0.288255	-0.07027	9.56801	6.69006		0.4149	3.36642	0.542992	15.128
0.294215	-0.08128	9.59783	6.7		0.417894	3.35017	0.546316	15.0798
0.300174	-0.10164	9.62764	6.7		0.420889	3.33403	0.54964	15.0316
0.306134	-0.11217	9.65746	6.7		0.423883	3.31813	0.552964	14.9811
0.312094	-0.1176	9.68727	6.7		0.426878	3.30224	0.556288	14.9303
0.318053	-0.11363	9.71709	6.7		0.429873	3.28634	0.559611	14.8796
0.324013	-0.11367	9.7469	6.7		0.432867	3.27401	0.562935	14.828
0.329972	-0.11566	9.77672	6.7		0.435862	3.26183	0.566259	14.7762
0.335932	-0.11745	9.80653	6.7		0.438856	3.24965	0.569583	14.7245
0.341891	-0.12005	9.83635	6.7		0.441851	3.23565	0.572907	14.6736
0.347851	-0.12442	9.86616	6.7		0.444846	3.22053	0.576231	14.6229
0.35381	-0.13273	9.89598	6.75978		0.44784	3.20541	0.579555	14.5721
0.35977	-0.14326	9.92579	6.8		0.450835	3.1897	0.582879	14.5102
0.365729	-0.14653	9.95561	6.8		0.45383	3.17248	0.586203	14.4465
0.371689	-0.14934	9.98542	6.8		0.456824	3.15526	0.589526	14.3827
0.377648	-0.15173	10.0152	6.8		0.459819	3.13804	0.59285	14.3136
0.383608	-0.1582	10.0451	6.8		0.462813	3.12209	0.596174	14.2436
0.389567	-0.16734	10.0749	6.8		0.465808	3.10622	0.599498	14.1736
0.395527	-0.17869	10.1047	6.8		0.468802	3.09035	0.602822	14.1057
0.401487	-0.18951	10.1345	6.8		0.471797	3.07573	0.606146	14.0382
0.407446	-0.19825	10.1643	6.8		0.474792	3.06196	0.60947	13.9708
0.413406	-0.19553	10.1941	6.8		0.477786	3.04818	0.612794	13.9084
0.419365	-0.18421	10.2239	6.83486		0.480781	3.03371	0.616118	13.847
0.425325	-0.16632	10.2538	6.9		0.483775	3.01723	0.619441	13.7857
0.431284	-0.14606	10.2836	6.9		0.48677	3.00076	0.622765	13.7287
0.437244	-0.12004	10.3134	6.9		0.489765	2.98429	0.626089	13.6726
0.443203	-0.11526	10.3432	6.9		0.492759	2.97288	0.629413	13.6166
0.449163	-0.12877	10.373	6.9		0.495754	2.9619	0.632737	13.5705
0.455122	-0.14194	10.4028	6.9		0.498749	2.95092	0.636061	13.5267
0.461082	-0.15068	10.4326	6.9		0.501743	2.93847	0.639385	13.4828
0.467041	-0.13976	10.4625	6.9		0.504738	2.92497	0.642709	13.4514
0.473001	-0.14434	10.4923	6.9		0.507732	2.91147	0.646033	13.4228
0.47896	-0.1642	10.5221	6.9		0.510727	2.89825	0.649356	13.3942
0.48492	-0.18193	10.5519	6.90635		0.513721	2.8859	0.65268	13.3662
0.490879	-0.19488	10.5817	7		0.516716	2.87355	0.656004	13.3384
0.496839	-0.18276	10.6115	7		0.519711	2.86119	0.659328	13.3106
0.502799	-0.18202	10.6414	7		0.522705	2.84963	0.662652	13.2749
0.508758	-0.19414	10.6712	7		0.5257	2.83815	0.665976	13.2373
0.514718	-0.20343	10.701	7		0.528695	2.82667	0.6693	13.1996
0.520677	-0.21129	10.7308	7		0.531689	2.81547	0.672624	13.1548
0.526637	-0.21388	10.7606	7		0.534684	2.80449	0.675948	13.108
0.532596	-0.21473	10.7904	7		0.537678	2.79351	0.679271	13.0612
0.538556	-0.21334	10.8202	7		0.540673	2.78291	0.682595	13.0195
0.544515	-0.22188	10.8501	7		0.543668	2.77363	0.685919	12.9792
0.550475	-0.23257	10.8799	7		0.546662	2.76435	0.689243	12.9389
0.556434	-0.23138	10.9097	7.09895		0.549657	2.75506	0.692567	12.9071
0.562394	-0.22724	10.9395	7.1		0.552651	2.74613	0.695891	12.8778
0.568353	-0.21869	10.9693	7.1		0.555646	2.73725	0.699215	12.8486
0.574313	-0.2182	10.9991	7.1		0.55864	2.72837	0.702539	12.8305
0.580272	-0.22043	11.0289	7.1		0.561635	2.71905	0.705863	12.8159
0.586232	-0.21527	11.0588	7.1		0.56463	2.70936	0.709186	12.8012
0.592191	-0.21098	11.0886	7.1		0.567624	2.69968	0.71251	12.776
0.598151	-0.2082	11.1184	7.1		0.570619	2.68969	0.715834	12.7473
0.60411	-0.21775	11.1482	7.1		0.573614	2.67851	0.719158	12.7186
0.61007	-0.23279	11.178	7.1		0.576608	2.66733	0.722482	12.6833
0.61603	-0.24332	11.2078	7.1		0.579603	2.65615	0.725806	12.6457
0.621989	-0.24443	11.2377	7.16913		0.582597	2.64584	0.72913	12.6082
0.627949	-0.22675	11.2675	7.2		0.585592	2.63565	0.732454	12.5733
0.633908	-0.22575	11.2973	7.2		0.588586	2.62547	0.735777	12.5394
0.639868	-0.23349	11.3271	7.2		0.591581	2.61451	0.739101	12.5055
0.645827	-0.25814	11.3569	7.2		0.594576	2.60286	0.742425	12.4773
0.651787	-0.27555	11.3867	7.2		0.59757	2.5912	0.745749	12.4513
0.657746	-0.27515	11.4165	7.2		0.600565	2.57969	0.749073	12.4253
0.663706	-0.27327	11.4464	7.2		0.603559	2.56879	0.752397	12.4019
0.669665	-0.27049	11.4762	7.2		0.606554	2.55788	0.755721	12.3795
0.675625	-0.28346	11.506	7.2		0.609549	2.54698	0.759045	12.3571
0.681584	-0.29398	11.5358	7.2		0.612543	2.53702	0.762369	12.331
0.687544	-0.29518	11.5656	7.25205		0.615538	2.52724	0.765692	12.3034
0.693503	-0.28913	11.5954	7.3		0.618533	2.51746	0.769016	12.2758
0.699463	-0.278	11.6252	7.3		0.621527	2.50596	0.77234	12.2475
0.705422	-0.27899	11.6551	7.3		0.624522	2.49281	0.775664	12.2188
0.711382	-0.28182	11.6849	7.3		0.627516	2.47966	0.778988	12.1901
0.717341	-0.28678	11.7147	7.3		0.630511	2.4666	0.782312	12.1567
0.723301	-0.28691	11.7445	7.3		0.633505	2.454	0.785636	12.1212
0.72926	-0.28314	11.7743	7.3		0.6365	2.4414	0.78896	12.0858
0.73522	-0.27379	11.8041	7.3		0.639495	2.42879	0.792284	12.0524
0.741179	-0.26724	11.8339	7.3		0.642489	2.41837	0.795607	12.0199
0.747139	-0.27519	11.8638	7.3		0.645484	2.40839	0.798931	11.9874
0.753098	-0.2854	11.8936	7.34526		0.648479	2.3984	0.802255	11.9636
0.759058	-0.29772	11.9234	7.4		0.651473	2.38868	0.805579	11.9439
0.765018	-0.2811	11.9532	7.4		0.654468	2.37922	0.808903	11.9242
0.770977	-0.26049	11.983	7.4		0.657462	2.36977	0.812227	11.9028
0.776937	-0.24718	12.0128	7.4		0.660457	2.3603	0.815551	11.8807
0.782896	-0.23724	12.0427	7.4		0.663452	2.35079	0.818875	11.8585
0.788856	-0.23089	12.0725	7.4		0.666446	2.34128	0.822199	11.8324
0.794815	-0.22886	12.1023	7.4		0.669441	2.33178	0.825522	11.8042
0.800775	-0.22981	12.1321	7.4		0.672435	2.32578	0.828846	11.7761
0.806734	-0.24371	12.1619	7.4		0.67543	2.32059	0.83217	11.7383
0.812694	-0.25708	12.1917	7.4		0.678424	2.3154	0.835494	11.6955
0.818653	-0.26979	12.2215	7.4		0.681419	2.30899	0.838818	11.6526
0.824613	-0.28036	12.2514	7.40453		0.684414	2.30123	0.842142	11.6091
0.830572	-0.2875	12.2812	7.5		0.687408	2.29347	0.845466	11.5654
0.836532	-0.26843	12.311	7.5		0.690403	2.28571	0.84879	11.5216
0.842491	-0.23807	12.3408	7.5		0.693398	2.278	0.852113	11.4798
0.848451	-0.19198	12.3706	7.5		0.696392	2.27029	0.855437	11.4391
0.85441	-0.15163	12.4004	7.5		0.699387	2.26258	0.858761	11.3985
0.86037	-0.11261	12.4302	7.5		0.702381	2.25687	0.862085	11.3603
0.866329	-0.06334	12.4601	7.5		0.705376	2.25168	0.865409	11.3237
0.872289	-0.00752	12.4899	7.5		0.708371	2.24649	0.868733	11.287
0.878248	0.058831	12.5197	7.5		0.711365	2.24074	0.872057	11.2479
0.884208	0.142577	12.5495	7.5		0.71436	2.23433	0.875381	11.2074
0.890168	0.234883	12.5793	7.5		0.717354	2.22792	0.878705	11.1668
0.896127	0.372945	12.6091	7.59712		0.720349	2.22146	0.882029	11.1313
0.902087	0.523388	12.639	7.6		0.723343	2.2147	0.885352	11.0989
0.908046	0.69681	12.6688	7.6		0.726338	2.20794	0.888676	11.0665
0.914006	0.882783	12.6986	7.6		0.729333	2.20117	0.892	11.0454
0.919965	1.07488	12.7284	7.6		0.732327	2.19393	0.895324	11.0317
0.925925	1.27862	12.7582	7.6		0.735322	2.18654	0.898648	11.0179
0.931884	1.50467	12.788	7.6		0.738317	2.17915	0.901972	11.0045
0.937844	1.77881	12.8178	7.6		0.741311	2.17234	0.905296	10.9913
0.943803	2.06804	12.8477	7.6		0.744306	2.16628	0.90862	10.9781
0.949763	2.36581	12.8775	7.6		0.7473	2.16022	0.911944	10.9558
0.955722	2.67198	12.9073	7.6		0.750295	2.15381	0.915267	10.927
0.961682	2.99033	12.9371	7.66776		0.75329	2.14431	0.918591	10.8982
0.967641	3.33876	12.9669	7.7		0.756284	2.1348	0.921915	10.8661
0.973601	3.69381	12.9967	7.7		0.759279	2.12529	0.925239	10.8317
0.979561	4.05317	13.0265	7.7		0.762273	2.11785	0.928563	10.7972
0.98552	4.3737	13.0564	7.7		0.765268	2.11106	0.931887	10.767
0.99148	4.68873	13.0862	7.7		0.768263	2.10427	0.935211	10.7401
0.997439	4.99644	13.116	7.7		0.771257	2.09618	0.938535	10.7132
1.0034	5.29112	13.1458	7.7		0.774252	2.08627	0.941859	10.6911
1.00936	5.57599	13.1756	7.7		0.777246	2.07636	0.945182	10.6728
1.01532	5.81228	13.2054	7.7		0.780241	2.06639	0.948506	10.6546
1.02128	6.0268	13.2353	7.7		0.783236	2.05574	0.95183	10.6383
1.02724	6.18293	13.2651	7.75022		0.78623	2.04508	0.955154	10.6237
1.0332	6.32203	13.2949	7.8		0.789225	2.03443	0.958478	10.609
1.03916	6.44638	13.3247	7.8		0.792219	2.02708	0.961802	10.5919
1.04512	6.52743	13.3545	7.8		0.795214	2.02089	0.965126	10.5728
1.05107	6.59363	13.3843	7.8		0.798209	2.0147	0.96845	10.5536
1.05703	6.62481	13.4141	7.8		0.801203	2.00829	0.971774	10.5254
1.06299	6.62457	13.444	7.8		0.804198	2.00156	0.975097	10.4894
1.06895	6.59318	13.4738	7.8		0.807192	1.99482	0.978421	10.4534
1.07491	6.52232	13.5036	7.8		0.810187	1.9879	0.981745	10.4116
1.08087	6.44606	13.5334	7.8		0.813182	1.97827	0.985069	10.3643
1.08683	6.38726	13.5632	7.8		0.816176	1.96863	0.988393	10.3171
1.09279	6.31822	13.593	7.84344		0.819171	1.959	0.991717	10.2688
1.09875	6.23757	13.6228	7.9		0.822165	1.95294	0.995041	10.2192
1.10471	6.10652	13.6527	7.9		0.82516	1.94825	0.998365	10.1697
1.11067	5.96357	13.6825	7.9		0.828155	1.94356	1.00169	10.1264
1.11663	5.83226	13.7123	7.9		0.831149	1.938	1.00501	10.0892
1.12259	5.70518	13.7421	7.9		0.834144	1.93107	1.00834	10.052
1.12855	5.58361	13.7719	7.9		0.837138	1.92413	1.01166	10.0157
1.13451	5.45993	13.8017	7.9		0.840133	1.91719	1.01498	9.98034
1.14047	5.33681	13.8316	7.9		0.843128	1.91015	1.01831	9.94499
1.14643	5.22815	13.8614	7.9		0.846122	1.90311	1.02163	9.90834
1.15239	5.11543	13.8912	7.9		0.849117	1.89608	1.02496	9.87034
1.15835	4.99664	13.921	7.92749		0.852111	1.89097	1.02828	9.83234
1.16431	4.88803	13.9508	8		0.855106	1.88668	1.0316	9.78803
1.17027	4.7841	13.9806	8		0.858101	1.88239	1.03493	9.73695
1.17623	4.69649	14.0104	8		0.861095	1.87724	1.03825	9.68587
1.18218	4.61253	14.0403	8		0.86409	1.8706	1.04157	9.63185
1.18814	4.53486	14.0701	8		0.867084	1.86396	1.0449	9.57457
1.1941	4.47237	14.0999	8		0.870079	1.85732	1.04822	9.51729
1.20006	4.41678	14.1297	8		0.873074	1.85058	1.05155	9.46094
1.20602	4.36434	14.1595	8		0.876068	1.84385	1.05487	9.40565
1.21198	4.30766	14.1893	8		0.879063	1.83711	1.05819	9.35036
1.21794	4.24251	14.2191	8		0.882057	1.83219	1.06152	9.28931
1.2239	4.19412	14.249	8		0.885052	1.8281	1.06484	9.22139
1.22986	4.15459	14.2788	8.09592		0.888047	1.824	1.06817	9.15347
1.23582	4.1139	14.3086	8.1		0.891041	1.82002	1.07149	9.08113
1.24178	4.07531	14.3384	8.1		0.894036	1.81625	1.07481	9.00335
1.24774	4.04174	14.3682	8.1		0.89703	1.81249	1.07814	8.92558
1.2537	4.01433	14.398	8.1		0.900025	1.80869	1.08146	8.85335
1.25966	3.99069	14.4278	8.1		0.90302	1.80097	1.08479	8.7882
1.26562	3.95656	14.4577	8.1		0.906014	1.79326	1.08811	8.72305
1.27158	3.92017	14.4875	8.1		0.909009	1.78555	1.09143	8.67019
1.27754	3.87925	14.5173	8.1		0.912003	1.78026	1.09476	8.63351
1.2835	3.84741	14.5471	8.1		0.914998	1.77617	1.09808	8.59684
1.28946	3.82199	14.5769	8.1		0.917993	1.77208	1.1014	8.56564
1.29541	3.80523	14.6067	8.18913		0.920987	1.76767	1.10473	8.54194
1.30137	3.79071	14.6366	8.2		0.923982	1.76263	1.10805	8.51822
1.30733	3.78078	14.6664	8.2		0.926976	1.75759	1.11138	8.48896
1.31329	3.76458	14.6962	8.2		0.929971	1.75255	1.1147	8.45185
1.31925	3.74333	14.726	8.2		0.932966	1.74899	1.11802	8.41473
1.32521	3.71408	14.7558	8.2		0.93596	1.74545	1.12135	8.37802
1.33117	3.6829	14.7856	8.2		0.938955	1.7419	1.12467	8.34189
1.33713	3.64854	14.8154	8.2		0.941949	1.73859	1.128	8.30577
1.34309	3.60686	14.8453	8.2		0.944944	1.73539	1.13132	8.27238
1.34905	3.55839	14.8751	8.2		0.947939	1.7322	1.13464	8.24313
1.35501	3.47684	14.9049	8.2		0.950933	1.72827	1.13797	8.21388
1.36097	3.38865	14.9347	8.2		0.953928	1.72273	1.14129	8.18847
1.36693	3.29847	14.9645	8.2484		0.956922	1.71719	1.14462	8.16907
1.37289	3.21926	14.9943	8.3		0.959917	1.71165	1.14794	8.14969
1.37885	3.15171	15.0241	8.3		0.962912	1.70417	1.15126	8.12954
1.38481	3.08802	15.054	8.3		0.965906	1.69664	1.15459	8.10816
1.39077	3.02356	15.0838	8.3		0.968901	1.6891	1.15791	8.08677
1.39673	2.94767	15.1136	8.3		0.971895	1.68096	1.16124	8.06004
1.40269	2.87018	15.1434	8.3		0.97489	1.67248	1.16456	8.02425
1.40865	2.79072	15.1732	8.3		0.977885	1.66399	1.16788	7.98846
1.41461	2.71479	15.203	8.3		0.980879	1.65712	1.17121	7.946
1.42057	2.63833	15.2329	8.3		0.983874	1.65413	1.17453	7.89182
1.42653	2.54695	15.2627	8.3		0.986868	1.65113	1.17785	7.83764
1.43248	2.45797	15.2925	8.34161		0.989863	1.64814	1.18118	7.77772
1.43844	2.37236	15.3223	8.4		0.992858	1.64352	1.1845	7.70737
1.4444	2.28424	15.3521	8.4		0.995852	1.63883	1.18783	7.63701
1.45036	2.19537	15.3819	8.4		0.998847	1.63414	1.19115	7.56957
1.45632	2.10836	15.4117	8.4		1.00184	1.62871	1.19447	7.50764
1.46228	2.02371	15.4416	8.4		1.00484	1.62282	1.1978	7.4457
1.46824	1.94285	15.4714	8.4		1.00783	1.61693	1.20112	7.39581
1.4742	1.88637	15.5012	8.4		1.01083	1.61071	1.20445	7.36955
1.48016	1.83963	15.531	8.4		1.01382	1.60363	1.20777	7.34329
1.48612	1.77646	15.5608	8.4		1.01681	1.59654	1.21109	7.32202
1.49208	1.69908	15.5906	8.4		1.01981	1.58945	1.21442	7.31094
1.49804	1.59518	15.6204	8.42611		1.0228	1.58377	1.21774	7.29986
1.504	1.51955	15.6503	8.5		1.0258	1.57818	1.22107	7.29006
1.50996	1.45777	15.6801	8.5		1.02879	1.57259	1.22439	7.28297
1.51592	1.39776	15.7099	8.5		1.03179	1.56736	1.22771	7.27588
1.52188	1.33401	15.7397	8.5		1.03478	1.56236	1.23104	7.26855
1.52784	1.2621	15.7695	8.5		1.03778	1.55737	1.23436	7.26068
1.5338	1.20348	15.7993	8.5		1.04077	1.55232	1.23768	7.25281
1.53976	1.15243	15.8292	8.5		1.04377	1.54711	1.24101	7.24454
1.54572	1.09946	15.859	8.5		1.04676	1.54189	1.24433	7.23535
1.55167	1.04503	15.8888	8.5		1.04975	1.53668	1.24766	7.22615
1.55764	0.987023	15.9186	8.5		1.05275	1.53279	1.25098	7.21519
1.56359	0.931772	15.9484	8.5		1.05574	1.52902	1.2543	7.20001
1.56955	0.878335	15.9782	8.59409		1.05874	1.52525	1.25763	7.18483
1.57551	0.833352	16.008	8.6		1.06173	1.52141	1.26095	7.16842
1.58147	0.790575	16.0379	8.6		1.06473	1.51752	1.26428	7.14892
1.58743	0.752434	16.0677	8.6		1.06772	1.51363	1.2676	7.12942
1.59339	0.713954	16.0975	8.6		1.07072	1.509	1.27092	7.11395
1.59935	0.675218	16.1273	8.6		1.07371	1.50207	1.27425	7.10896
1.60531	0.650112	16.1571	8.6		1.07671	1.49513	1.27757	7.10398
1.61127	0.624766	16.1869	8.6		1.0797	1.48819	1.28089	7.0975
1.61723	0.592386	16.2167	8.6		1.0827	1.48152	1.28422	7.08697
1.62319	0.560963	16.2466	8.6		1.08569	1.47489	1.28754	7.07645
1.62915	0.530371	16.2764	8.6		1.08868	1.46825	1.29087	7.06266
1.63511	0.493308	16.3062	8.6873		1.09168	1.46315	1.29419	7.03961
1.64107	0.454527	16.336	8.7		1.09467	1.45926	1.29751	7.01657
1.64703	0.412808	16.3658	8.7		1.09767	1.45536	1.30084	6.99123
1.65299	0.386225	16.3956	8.7		1.10066	1.45072	1.30416	6.9591
1.65895	0.374704	16.4254	8.7		1.10366	1.44343	1.30749	6.92697
1.66491	0.358439	16.4553	8.7		1.10665	1.43615	1.31081	6.89225
1.67087	0.342022	16.4851	8.7		1.10965	1.42886	1.31413	6.84948
1.67683	0.330699	16.5149	8.7		1.11264	1.42307	1.31746	6.80671
1.68278	0.315014	16.5447	8.7		1.11564	1.41748	1.32078	6.76251
1.68874	0.294354	16.5745	8.7		1.11863	1.41189	1.32411	6.71365
1.6947	0.290784	16.6043	8.7		1.12163	1.40711	1.32743	6.66479
1.70066	0.292153	16.6342	8.76039		1.12462	1.40302	1.33075	6.6168
1.70662	0.296523	16.664	8.8		1.12762	1.39893	1.33408	6.57182
1.71258	0.293233	16.6938	8.8		1.13061	1.39494	1.3374	6.52684
1.71854	0.279924	16.7236	8.8		1.1336	1.39137	1.34072	6.48292
1.7245	0.270665	16.7534	8.8		1.1366	1.3878	1.34405	6.44281
1.73046	0.264516	16.7832	8.8		1.13959	1.38424	1.34737	6.4027
1.73642	0.279812	16.813	8.8		1.14259	1.38166	1.3507	6.3638
1.74238	0.295902	16.8429	8.8		1.14558	1.37924	1.35402	6.32945
1.74834	0.313184	16.8727	8.8		1.14858	1.37682	1.35734	6.29511
1.7543	0.332903	16.9025	8.8		1.15157	1.37457	1.36067	6.26052
1.76026	0.353003	16.9323	8.8		1.15457	1.37247	1.36399	6.22495
1.76622	0.36075	16.9621	8.8404		1.15756	1.37037	1.36732	6.18938
1.77218	0.36378	16.9919	8.9		1.16056	1.36828	1.37064	6.15384
1.77814	0.358615	17.0217	8.9		1.16355	1.36621	1.37396	6.11838
1.7841	0.352903	17.0516	8.9		1.16654	1.36414	1.37729	6.08293
1.79006	0.347026	17.0814	8.9		1.16954	1.36207	1.38061	6.04797
1.79602	0.349807	17.1112	8.9		1.17253	1.35886	1.38393	6.01517
1.80198	0.354366	17.141	8.9		1.17553	1.35544	1.38726	5.98238
1.80794	0.362511	17.1708	8.9		1.17852	1.35202	1.39058	5.95075
1.81389	0.36767	17.2006	8.9		1.18152	1.35064	1.39391	5.9246
1.81985	0.371246	17.2305	8.9		1.18451	1.35124	1.39723	5.89845
1.82581	0.386447	17.2603	8.9		1.18751	1.35183	1.40055	5.87225
1.83177	0.409683	17.2901	8.9		1.1905	1.35215	1.40388	5.84577
1.83773	0.451202	17.3199	8.92475		1.1935	1.35108	1.4072	5.81928
1.84369	0.486936	17.3497	8.99929		1.19649	1.35001	1.41053	5.79205
1.84965	0.519117	17.3795	9		1.19948	1.34893	1.41385	5.76081
1.85561	0.520065	17.4093	9		1.20248	1.34741	1.41717	5.72956
1.86157	0.52127	17.4392	9		1.20547	1.34578	1.4205	5.6985
1.86753	0.52862	17.469	9		1.20847	1.34416	1.42382	5.66847
1.87349	0.533993	17.4988	9		1.21146	1.34119	1.42715	5.63845
1.87945	0.537966	17.5286	9		1.21446	1.33679	1.43047	5.60949
1.88541	0.545184	17.5584	9		1.21745	1.3324	1.43379	5.58699
1.89137	0.553736	17.5882	9		1.22045	1.32793	1.43712	5.5645
1.89733	0.565655	17.618	9		1.22344	1.32302	1.44044	5.54217
1.90329	0.583709	17.6479	9		1.22644	1.3181	1.44376	5.5209
1.90925	0.606753	17.6777	9.09226		1.22943	1.31318	1.44709	5.49963
1.91521	0.634481	17.7075	9.1		1.23243	1.30863	1.45041	5.47847
1.92117	0.657217	17.7373	9.1		1.23542	1.30417	1.45374	5.45808
1.92712	0.656621	17.7671	9.1		1.23842	1.2997	1.45706	5.43769
1.93308	0.662297	17.7969	9.1		1.24141	1.2963	1.46039	5.41731
1.93904	0.673819	17.8268	9.1		1.2444	1.2941	1.46371	5.39692
1.945	0.682005	17.8566	9.1		1.2474	1.29191	1.46703	5.37653
1.95096	0.690292	17.8864	9.1		1.25039	1.28977	1.47036	5.35577
1.95692	0.70241	17.9162	9.1		1.25339	1.28805	1.47368	5.33183
1.96288	0.717409	17.946	9.1		1.25638	1.28633	1.477	5.3079
1.96884	0.735487	17.9758	9.1		1.25938	1.28461	1.48033	5.28244
1.9748	0.743321	18.0056	9.18547		1.26237	1.28253	1.48365	5.24299
1.98076	0.749597	18.0355	9.2		1.26537	1.28036	1.48698	5.20355
1.98672	0.762112	18.0653	9.2		1.26836	1.27819	1.4903	5.16433
1.99268	0.779898	18.0951	9.2		1.27136	1.27542	1.49362	5.12732
1.99864	0.804133	18.1249	9.2		1.27435	1.27192	1.49695	5.09032
2.0046	0.817638	18.1547	9.2		1.27734	1.26843	1.50027	5.05412
2.01056	0.828377	18.1845	9.2		1.28034	1.26468	1.5036	5.02709
2.01652	0.843077	18.2143	9.2		1.28333	1.25889	1.50692	5.00005
2.02248	0.859511	18.2442	9.2		1.28633	1.2531	1.51024	4.97318
2.02844	0.878384	18.274	9.2		1.28932	1.24731	1.51357	4.94837
2.0344	0.882894	18.3038	9.2		1.29232	1.2443	1.51689	4.92355
2.04036	0.882499	18.3336	9.25902		1.29531	1.2421	1.52022	4.89818
2.04631	0.88528	18.3634	9.3		1.29831	1.23991	1.52354	4.86483
2.05227	0.890261	18.3932	9.3		1.3013	1.23849	1.52686	4.83148
2.05823	0.898803	18.423	9.3		1.3043	1.23809	1.53019	4.79829
2.06419	0.91014	18.4529	9.3		1.30729	1.23769	1.53351	4.76782
2.07015	0.922723	18.4827	9.3		1.31028	1.23716	1.53683	4.73735
2.07611	0.937821	18.5125	9.3		1.31328	1.23534	1.54016	4.70688
2.08207	0.95278	18.5423	9.3		1.31627	1.23352	1.54348	4.67618
2.08803	0.96748	18.5721	9.3		1.31927	1.23169	1.54681	4.64549
2.09399	0.985773	18.6019	9.3		1.32226	1.22833	1.55013	4.61447
2.09995	1.00584	18.6318	9.3		1.32526	1.22446	1.55345	4.57536
2.10591	1.02728	18.6616	9.33857		1.32825	1.22059	1.55678	4.53625
2.11187	1.0458	18.6914	9.4		1.33125	1.21738	1.5601	4.49702
2.11783	1.05792	18.7212	9.4		1.33424	1.21508	1.56343	4.4538
2.12379	1.04831	18.751	9.4		1.33724	1.21279	1.56675	4.41059
2.12975	1.02626	18.7808	9.4		1.34023	1.21037	1.57007	4.36743
2.13571	1.03123	18.8106	9.4		1.34323	1.20658	1.5734	4.32632
2.14167	1.04301	18.8405	9.4		1.34622	1.20279	1.57672	4.28522
2.14763	1.06923	18.8703	9.4		1.34922	1.19899	1.58004	4.24422
2.15359	1.07656	18.9001	9.4		1.35221	1.19675	1.58337	4.21098
2.15955	1.07139	18.9299	9.4		1.3552	1.19505	1.58669	4.17774
2.16551	1.06935	18.9597	9.4		1.3582	1.19335	1.59002	4.14452
2.17147	1.07191	18.9895	9.43178		1.36119	1.19249	1.59334	4.11471
2.17742	1.0878	19.0193	9.5		1.36419	1.19289	1.59666	4.08491
2.18338	1.0967	19.0492	9.5		1.36718	1.19329	1.59999	4.05511
2.18934	1.10027	19.079	9.5		1.37018	1.19351	1.60331	4.02751
2.1953	1.1019	19.1088	9.5		1.37317	1.19084	1.60664	3.99992
2.20126	1.10329	19.1386	9.5		1.37617	1.18817	1.60996	3.97233
2.20722	1.10468	19.1684	9.5		1.37916	1.1855	1.61328	3.94168
2.21318	1.10767	19.1982	9.5		1.38216	1.18157	1.61661	3.91099
2.21914	1.11204	19.2281	9.5		1.38515	1.17715	1.61993	3.8803
2.2251	1.13171	19.2579	9.5		1.38814	1.17274	1.62325	3.84939
2.23106	1.15102	19.2877	9.5		1.39114	1.16943	1.62658	3.81848
2.23702	1.15679	19.3175	9.51875		1.39413	1.16793	1.6299	3.78757
2.24298	1.15728	19.3473	9.59329		1.39713	1.16644	1.63323	3.76085
2.24894	1.15251	19.3771	9.6		1.40012	1.16487	1.63655	3.73426
2.2549	1.15575	19.4069	9.6		1.40312	1.16157	1.63987	3.70767
2.26086	1.16083	19.4368	9.6		1.40611	1.15828	1.6432	3.68257
2.26682	1.16659	19.4666	9.6		1.40911	1.15498	1.64652	3.65753
2.27278	1.16865	19.4964	9.6		1.4121	1.15127	1.64985	3.63249
2.27874	1.16646	19.5262	9.6		1.4151	1.14738	1.65317	3.61062
2.2847	1.16396	19.556	9.6		1.41809	1.14348	1.65649	3.58891
2.29066	1.16322	19.5858	9.6		1.42109	1.1401	1.65982	3.56719
2.29662	1.17732	19.6156	9.6		1.42408	1.1376	1.66314	3.54191
2.30258	1.18611	19.6455	9.6		1.42708	1.1351	1.66647	3.51643
2.30854	1.18789	19.6753	9.68426		1.43007	1.13252	1.66979	3.49095
2.31449	1.18129	19.7051	9.7		1.43306	1.1261	1.67311	3.46744
2.32045	1.17155	19.7349	9.7		1.43606	1.11969	1.67644	3.44406
2.32641	1.15685	19.7647	9.7		1.43905	1.11328	1.67976	3.42068
2.33237	1.14262	19.7945	9.7		1.44205	1.10929	1.68308	3.39884
2.33833	1.12911	19.8244	9.7		1.44504	1.10642	1.68641	3.37713
2.34429	1.1229	19.8542	9.7		1.44804	1.10355	1.68973	3.35541
2.35025	1.12005	19.884	9.7		1.45103	1.10067	1.69306	3.33716
2.35621	1.12919	19.9138	9.7		1.45403	1.09777	1.69638	3.31921
2.36217	1.13681	19.9436	9.7		1.45702	1.09488	1.69971	3.30126
2.36813	1.14177	19.9734	9.7		1.46002	1.09198	1.70303	3.28472
2.37409	1.13924	20.0032	9.7		1.46301	1.08786	1.70635	3.26833
2.38005	1.13322	20.0331	9.75765		1.46601	1.08374	1.70968	3.25193
2.38601	1.11991	20.0629	9.8		1.469	1.07963	1.713	3.23573
2.39197	1.10719	20.0927	9.8		1.47199	1.07561	1.71632	3.21956
2.39793	1.09567	20.1225	9.8		1.47499	1.07164	1.71965	3.20338
2.40389	1.09102	20.1523	9.8		1.47798	1.06767	1.72297	3.18146
2.40985	1.09003	20.1821	9.8		1.48098	1.06363	1.7263	3.15885
2.41581	1.09581	20.2119	9.8		1.48397	1.05944	1.72962	3.13625
2.42177	1.09935	20.2418	9.8		1.48697	1.05525	1.73294	3.10992
2.42773	1.09717	20.2716	9.8		1.48996	1.05105	1.73627	3.08311
2.43369	1.08675	20.3014	9.8		1.49296	1.04642	1.73959	3.05629
2.43964	1.07126	20.3312	9.8		1.49595	1.04178	1.74291	3.03172
2.4456	1.06734	20.361	9.83675		1.49894	1.03713	1.74624	3.00745
2.45156	1.06698	20.3908	9.9		1.50194	1.03392	1.74956	2.98319
2.45752	1.07453	20.4207	9.9		1.50493	1.03147	1.75289	2.9647
2.46348	1.07581	20.4505	9.9		1.50793	1.02902	1.75621	2.94708
2.46944	1.07263	20.4803	9.9		1.51092	1.02696	1.75954	2.92947
2.4754	1.06747	20.5101	9.9		1.51392	1.02577	1.76286	2.91109
2.48136	1.05998	20.5399	9.9		1.51691	1.02457	1.76618	2.89258
2.48732	1.04528	20.5697	9.9		1.51991	1.02337	1.76951	2.87408
2.49328	1.03484	20.5995	9.9		1.5229	1.01881	1.77283	2.85454
2.49924	1.02789	20.6294	9.9		1.5259	1.01415	1.77615	2.83482
2.5052	1.02284	20.6592	9.9		1.52889	1.00948	1.77948	2.8151
2.51116	1.01618	20.689	9.92996		1.53189	1.00616	1.7828	2.79379
2.51712	1.00168	20.7188	10		1.53488	1.00364	1.78613	2.77218
2.52308	0.985639	20.7486	10		1.53788	1.00112	1.78945	2.75058
2.52904	0.968157	20.7784	10		1.54087	0.998869	1.79277	2.72786
2.535	0.969997	20.8082	10		1.54386	0.997272	1.7961	2.70493
2.54096	0.97489	20.8381	10		1.54686	0.995675	1.79942	2.68199
2.54692	0.97628	20.8679	10		1.54985	0.994078	1.80275	2.65668
2.55287	0.971249	20.8977	10		1.55285	0.993858	1.80607	2.63086
2.55884	0.959331	20.9275	10		1.55584	0.993708	1.80939	2.60505
2.56479	0.976177	20.9573	10		1.55884	0.993559	1.81272	2.57914
2.57075	0.997628	20.9871	10		1.56183	0.99408	1.81604	2.55321
2.57671	1.00259	21.017	10.0174		1.56483	0.995029	1.81936	2.52729
2.58267	0.999275	21.0468	10.0919		1.56782	0.995977	1.82269	2.50262
2.58863	0.985767	21.0766	10.1		1.57082	0.996368	1.82601	2.47824
2.59459	0.965524	21.1064	10.1		1.57381	0.99527	1.82934	2.45386
2.60055	0.944121	21.1362	10.1		1.57681	0.994172	1.83266	2.43321
2.60651	0.931009	21.166	10.1		1.5798	0.993074	1.83598	2.41349
2.61247	0.925392	21.1958	10.1		1.58279	0.990695	1.83931	2.39377
2.61843	0.930358	21.2257	10.1		1.58579	0.988225	1.84263	2.37458
2.62439	0.923912	21.2555	10.1		1.58878	0.985754	1.84596	2.35552
2.63035	0.912941	21.2853	10.1		1.59178	0.98432	1.84928	2.33646
2.63631	0.894864	21.3151	10.1		1.59477	0.983597	1.8526	2.31637
2.64227	0.881928	21.3449	10.1		1.59777	0.982873	1.85593	2.29598
2.64823	0.877358	21.3747	10.1824		1.60076	0.982359	1.85925	2.27559
2.65419	0.874465	21.4045	10.2		1.60376	0.982459	1.86258	2.25615
2.66015	0.872289	21.4344	10.2		1.60675	0.982559	1.8659	2.23698
2.66611	0.870501	21.4642	10.2		1.60974	0.982658	1.86922	2.21781
2.67207	0.877253	21.494	10.2		1.61274	0.980909	1.87255	2.19822
2.67802	0.900098	21.5238	10.2		1.61573	0.978987	1.87587	2.1785
2.68398	0.911785	21.5536	10.2		1.61873	0.977065	1.87919	2.15878
2.68994	0.917943	21.5834	10.2		1.62172	0.974541	1.88252	2.13889
2.6959	0.910915	21.6132	10.2		1.62472	0.971571	1.88584	2.11895
2.70186	0.903577	21.6431	10.2		1.62771	0.968602	1.88917	2.099
2.70782	0.89583	21.6729	10.2		1.63071	0.965555	1.89249	2.07972
2.71378	0.886191	21.7027	10.2757		1.6337	0.962261	1.89581	2.06067
2.71974	0.875464	21.7325	10.3		1.6367	0.958967	1.89914	2.04161
2.7257	0.87576	21.7623	10.3		1.63969	0.955673	1.90246	2.026
2.73166	0.876333	21.7921	10.3		1.64269	0.952289	1.90579	2.01159
2.73762	0.876333	21.822	10.3		1.64568	0.948896	1.90911	1.99719
2.74358	0.878839	21.8518	10.3		1.64867	0.945502	1.91243	1.98482
2.74954	0.883011	21.8816	10.3		1.65167	0.943944	1.91576	1.97318
2.7555	0.879851	21.9114	10.3		1.65466	0.943845	1.91908	1.96155
2.76146	0.872965	21.9412	10.3		1.65766	0.943745	1.9224	1.94743
2.76742	0.856477	21.971	10.3		1.66065	0.943579	1.92573	1.93236
2.77338	0.844943	22.0008	10.3		1.66365	0.94318	1.92905	1.91729
2.77934	0.837195	22.0307	10.3516		1.66664	0.94278	1.93238	1.90405
2.7853	0.831037	22.0605	10.4		1.66964	0.942381	1.9357	1.89153
2.79126	0.823989	22.0903	10.4		1.67263	0.938889	1.93902	1.87901
2.79722	0.812864	22.1201	10.4		1.67563	0.934972	1.94235	1.86602
2.80317	0.79994	22.1499	10.4		1.67862	0.931054	1.94567	1.85284
2.80913	0.785439	22.1797	10.4		1.68162	0.929102	1.949	1.83965
2.81509	0.766183	22.2095	10.4		1.68461	0.928828	1.95232	1.82863
2.82105	0.749842	22.2394	10.4		1.68761	0.928553	1.95564	1.81855
2.82701	0.750835	22.2692	10.4		1.6906	0.927854	1.95897	1.80846
2.83297	0.754901	22.299	10.4		1.69359	0.925458	1.96229	1.79678
2.83893	0.762053	22.3288	10.4		1.69659	0.923062	1.96562	1.78437
2.84489	0.770019	22.3586	10.4287		1.69958	0.920667	1.96894	1.77196
2.85085	0.776092	22.3884	10.5		1.70258	0.919796	1.97226	1.75812
2.85681	0.769735	22.4183	10.5		1.70557	0.919173	1.97559	1.7436
2.86277	0.763193	22.4481	10.5		1.70857	0.918549	1.97891	1.72909
2.86873	0.756439	22.4779	10.5		1.71156	0.917899	1.98223	1.71264
2.87469	0.765318	22.5077	10.5		1.71456	0.917225	1.98556	1.69524
2.88065	0.778494	22.5375	10.5		1.71755	0.916551	1.98888	1.67785
2.88661	0.7922	22.5673	10.5		1.72055	0.915509	1.99221	1.66266
2.89257	0.80702	22.5971	10.5		1.72354	0.912814	1.99553	1.64859
2.89853	0.82331	22.627	10.5		1.72653	0.910119	1.99886	1.63452
2.90449	0.840496	22.6568	10.5		1.72953	0.907424	2.00218	1.62161
2.91045	0.855445	22.6866	10.5		1.73252	0.903909	2.0055	1.60931
2.91641	0.839156	22.7164	10.516		1.73552	0.90024	2.00883	1.59701
2.92237	0.821999	22.7462	10.5905		1.73851	0.896571	2.01215	1.58643
2.92833	0.803525	22.776	10.6		1.74151	0.894235	2.01547	1.57679
2.93429	0.803618	22.8058	10.6		1.7445	0.893212	2.0188	1.56715
2.94024	0.811213	22.8357	10.6		1.7475	0.892188	2.02212	1.55589
2.9462	0.824522	22.8655	10.6		1.75049	0.891071	2.02545	1.5437
2.95216	0.828457	22.8953	10.6		1.75349	0.889474	2.02877	1.53151
2.95812	0.815941	22.9251	10.6		1.75648	0.887877	2.03209	1.51898
2.96408	0.796622	22.9549	10.6		1.75947	0.88628	2.03542	1.50623
2.97004	0.774328	22.9847	10.6		1.76247	0.880751	2.03874	1.49349
2.976	0.773533	23.0146	10.6		1.76547	0.874388	2.04207	1.48178
2.98196	0.772608	23.0444	10.6		1.76846	0.868024	2.04539	1.4707
2.98792	0.771416	23.0742	10.6806		1.77145	0.864253	2.04871	1.45962
2.99388	0.756256	23.104	10.7		1.77445	0.86323	2.05204	1.44963
2.99984	0.733611	23.1338	10.7		1.77744	0.862207	2.05536	1.44032
3.0058	0.722948	23.1636	10.7		1.78044	0.861085	2.05869	1.43101
3.01176	0.720766	23.1934	10.7		1.78343	0.859388	2.06201	1.42178
3.01772	0.738049	23.2233	10.7		1.78643	0.857691	2.06533	1.41258
3.02368	0.746751	23.2531	10.7		1.78942	0.855995	2.06866	1.40339
3.02964	0.750128	23.2829	10.7		1.79242	0.854297	2.07198	1.39452
3.0356	0.713953	23.3127	10.7		1.79541	0.8526	2.0753	1.38588
3.04156	0.681598	23.3425	10.7		1.79841	0.850903	2.07863	1.37723
3.04752	0.667295	23.3723	10.7		1.8014	0.848413	2.08195	1.36684
3.05348	0.670138	23.4021	10.7738		1.80439	0.84502	2.08528	1.3552
3.05944	0.685235	23.432	10.8		1.80739	0.841626	2.0886	1.34357
3.0654	0.678755	23.4618	10.8		1.81038	0.838501	2.09192	1.33367
3.07135	0.665635	23.4916	10.8		1.81338	0.837203	2.09525	1.32502
3.07731	0.637626	23.5214	10.8		1.81637	0.835905	2.09857	1.31638
3.08327	0.618236	23.5512	10.8		1.81937	0.834608	2.10189	1.30654
3.08923	0.605919	23.581	10.8		1.82236	0.833192	2.10522	1.29579
3.09519	0.607968	23.6109	10.8		1.82536	0.831745	2.10854	1.28505
3.10115	0.608915	23.6407	10.8		1.82835	0.830297	2.11187	1.27604
3.10711	0.5964	23.6705	10.8		1.83135	0.829657	2.11519	1.2684
3.11307	0.59105	23.7003	10.8		1.83434	0.830006	2.11851	1.26075
3.11903	0.59244	23.7301	10.8503		1.83733	0.830355	2.12184	1.25145
3.12499	0.592999	23.7599	10.9		1.84033	0.830666	2.12516	1.24081
3.13095	0.593555	23.7897	10.9		1.84332	0.830666	2.12849	1.23018
3.13691	0.594945	23.8196	10.9		1.84632	0.830666	2.13181	1.21821
3.14287	0.593277	23.8494	10.9		1.84931	0.830666	2.13513	1.20514
3.14883	0.58831	23.8792	10.9		1.85231	0.827858	2.13846	1.19207
3.15479	0.590365	23.909	10.9		1.8553	0.824215	2.14178	1.18042
3.16075	0.594065	23.9388	10.9		1.8583	0.820572	2.14511	1.17
3.16671	0.597243	23.9686	10.9		1.86129	0.817359	2.14843	1.15959
3.17267	0.590824	23.9984	10.9		1.86429	0.814713	2.15175	1.15046
3.17862	0.572549	24.0283	10.9		1.86728	0.812068	2.15508	1.14248
3.18459	0.544033	24.0581	10.9269		1.87027	0.809593	2.1584	1.1345
3.19054	0.513682	24.0879	11		1.87327	0.808794	2.16173	1.12888
3.1965	0.495605	24.1177	11		1.87627	0.807996	2.16505	1.12545
3.20246	0.486642	24.1475	11		1.87926	0.807197	2.16837	1.12201
3.20842	0.490615	24.1773	11		1.88225	0.806718	2.1717	1.11654
3.21438	0.498679	24.2071	11		1.88525	0.806344	2.17502	1.10912
3.22034	0.506742	24.237	11		1.88824	0.80597	2.17834	1.1017
3.2263	0.490652	24.2668	11		1.89124	0.80673	2.18167	1.09555
3.23226	0.485641	24.2966	11		1.89423	0.8091	2.18499	1.09068
3.23822	0.498753	24.3264	11		1.89723	0.811471	2.18832	1.0858
3.24418	0.526773	24.3562	11		1.90022	0.813615	2.19164	1.08005
3.25014	0.559714	24.386	11.0201		1.90322	0.812916	2.19496	1.07341
3.2561	0.533293	24.4159	11.1		1.90621	0.812218	2.19829	1.06676
3.26206	0.497607	24.4457	11.1		1.90921	0.811519	2.20161	1.06129
3.26802	0.44437	24.4755	11.1		1.9122	0.81181	2.20494	1.05708
3.27398	0.411286	24.5053	11.1		1.91519	0.812459	2.20826	1.05287
3.27994	0.388242	24.5351	11.1		1.91819	0.813108	2.21158	1.04792
3.2859	0.402939	24.5649	11.1		1.92118	0.813599	2.21491	1.04216
3.29186	0.416551	24.5947	11.1		1.92418	0.813848	2.21823	1.0364
3.29782	0.426881	24.6246	11.1		1.92717	0.814098	2.22155	1.03069
3.30378	0.420724	24.6544	11.1		1.93017	0.814272	2.22488	1.02504
3.30973	0.405032	24.6842	11.1		1.93316	0.813174	2.2282	1.01939
3.31569	0.399588	24.714	11.11		1.93616	0.812076	2.23153	1.01272
3.32165	0.393298	24.7438	11.1845		1.93915	0.810978	2.23485	1.00485
3.32761	0.383565	24.7736	11.2		1.94215	0.809881	2.23817	0.996986
3.33357	0.365017	24.8034	11.2		1.94514	0.808782	2.2415	0.98942
3.33953	0.340583	24.8333	11.2		1.94813	0.807684	2.24482	0.982218
3.34549	0.337568	24.8631	11.2		1.95113	0.806736	2.24815	0.975018
3.35145	0.331973	24.8929	11.2		1.95412	0.806038	2.25147	0.968893
3.35741	0.312704	24.9227	11.2		1.95712	0.805339	2.25479	0.964128
3.36337	0.292199	24.9525	11.2		1.96011	0.804565	2.25812	0.959364
3.36933	0.270745	24.9823	11.2		1.96311	0.801869	2.26144	0.953686
3.37529	0.2805	25.0122	11.2		1.9661	0.799174	2.26477	0.946817
3.38125	0.294207	25.042	11.2		1.9691	0.796479	2.26809	0.939947
3.38721	0.307913	25.0718	11.2726		1.97209	0.790768	2.27141	0.933596
3.39317	0.31803	25.1016	11.3		1.97509	0.783755	2.27474	0.927946
3.39913	0.324982	25.1314	11.3		1.97808	0.776743	2.27806	0.922297
3.40509	0.308703	25.1612	11.3		1.98108	0.770323	2.28139	0.91683
3.41105	0.288998	25.191	11.3		1.98407	0.764957	2.28471	0.911623
3.41701	0.271914	25.2209	11.3		1.98707	0.759591	2.28803	0.906416
3.42297	0.266102	25.2507	11.3		1.99006	0.754224	2.29136	0.90053
3.42893	0.271664	25.2805	11.3		1.99305	0.748734	2.29468	0.893661
3.43488	0.280972	25.3103	11.3		1.99605	0.743244	2.298	0.886791
3.44084	0.288174	25.3401	11.3		1.99904	0.737754	2.30133	0.880365
3.4468	0.277646	25.3699	11.3		2.00204	0.735695	2.30465	0.874603
3.45276	0.271263	25.3997	11.3		2.00503	0.735246	2.30798	0.868841
3.45872	0.269674	25.4296	11.3489		2.00803	0.734796	2.3113	0.862949
3.46468	0.279167	25.4594	11.4		2.01102	0.734279	2.31462	0.856857
3.47064	0.289734	25.4892	11.4		2.01402	0.73363	2.31795	0.850763
3.4766	0.284172	25.519	11.4		2.01701	0.732981	2.32127	0.845177
3.48256	0.283903	25.5488	11.4		2.02001	0.73233	2.32459	0.840412
3.48852	0.290657	25.5786	11.4		2.023	0.730533	2.32792	0.835648
3.49448	0.296366	25.6085	11.4		2.02599	0.728736	2.33124	0.830469
3.50044	0.301963	25.6383	11.4		2.02899	0.726939	2.33457	0.824598
3.5064	0.310506	25.6681	11.4		2.03198	0.724184	2.33789	0.818726
3.51236	0.317632	25.6979	11.4		2.03498	0.72094	2.34122	0.812975
3.51832	0.322599	25.7277	11.4		2.03797	0.717696	2.34454	0.807436
3.52428	0.311167	25.7575	11.4251		2.04097	0.715355	2.34786	0.801895
3.53024	0.29366	25.7873	11.5		2.04396	0.714906	2.35119	0.797146
3.5362	0.285118	25.8172	11.5		2.04696	0.714457	2.35451	0.793821
3.54216	0.288148	25.847	11.5		2.04995	0.714007	2.35783	0.790497
3.54812	0.311589	25.8768	11.5		2.05295	0.716259	2.36116	0.787058
3.55408	0.325792	25.9066	11.5		2.05594	0.718555	2.36448	0.783403
3.56004	0.335544	25.9364	11.5		2.05893	0.72085	2.36781	0.779747
3.566	0.314486	25.9662	11.5		2.06193	0.719656	2.37113	0.77594
3.57195	0.301376	25.996	11.5		2.06493	0.716537	2.37445	0.771841
3.57791	0.304554	26.0259	11.5		2.06792	0.713417	2.37778	0.76774
3.58387	0.308894	26.0557	11.5		2.07091	0.711136	2.3811	0.764154
3.58983	0.313861	26.0855	11.5183		2.07391	0.710761	2.38442	0.761606
3.59579	0.308014	26.1153	11.6		2.0769	0.710387	2.38775	0.75906
3.60175	0.300163	26.1451	11.6		2.0799	0.710013	2.39107	0.756512
3.60771	0.288243	26.1749	11.6		2.08289	0.709132	2.3944	0.753962
3.61367	0.287093	26.2048	11.6		2.08589	0.708234	2.39772	0.751413
3.61963	0.292655	26.2346	11.6		2.08888	0.707336	2.40104	0.749388
3.62559	0.301199	26.2644	11.6		2.09188	0.706343	2.40437	0.748501
3.63155	0.307873	26.2942	11.6		2.09487	0.705295	2.40769	0.747616
3.63751	0.308668	26.324	11.6		2.09787	0.704247	2.41102	0.745237
3.64347	0.306919	26.3538	11.6		2.10086	0.704375	2.41434	0.739475
3.64943	0.303343	26.3836	11.6		2.10385	0.707419	2.41766	0.733715
3.65539	0.312698	26.4135	11.6086		2.10685	0.710464	2.42099	0.72871
3.66135	0.321943	26.4433	11.6832		2.10984	0.713508	2.42431	0.725498
3.66731	0.326115	26.4731	11.7		2.11284	0.713194	2.42764	0.722286
3.67327	0.324625	26.5029	11.7		2.11583	0.712695	2.43096	0.718561
3.67923	0.318467	26.5327	11.7		2.11883	0.712196	2.43428	0.713575
3.68519	0.328729	26.5625	11.7		2.12182	0.71036	2.43761	0.70859
3.69115	0.340641	26.5923	11.7		2.12482	0.707665	2.44093	0.704287
3.6971	0.349183	26.6222	11.7		2.12781	0.70497	2.44426	0.701738
3.70306	0.353946	26.652	11.7		2.13081	0.702812	2.44758	0.699188
3.70902	0.355138	26.6818	11.7		2.1338	0.702113	2.4509	0.69673
3.71498	0.356164	26.7116	11.7		2.1368	0.701415	2.45423	0.694515
3.72094	0.357126	26.7414	11.7		2.13979	0.700716	2.45755	0.692299
3.7269	0.35792	26.7712	11.7708		2.14278	0.700296	2.46088	0.689995
3.73286	0.357952	26.8011	11.8		2.14578	0.699896	2.4642	0.687449
3.73882	0.357157	26.8309	11.8		2.14877	0.699497	2.46752	0.6849
3.74478	0.359709	26.8607	11.8		2.15177	0.699363	2.47085	0.681984
3.75074	0.363283	26.8905	11.8		2.15476	0.699413	2.47417	0.677996
3.7567	0.368249	26.9203	11.8		2.15776	0.699463	2.47749	0.674007
3.76266	0.373482	26.9501	11.8		2.16075	0.699237	2.48082	0.669609
3.76862	0.379044	26.9799	11.8		2.16375	0.698189	2.48414	0.66396
3.77458	0.377282	27.0098	11.8		2.16674	0.697141	2.48747	0.658308
3.78054	0.374634	27.0396	11.8		2.16974	0.696092	2.49079	0.653475
3.7865	0.385361	27.0694	11.8		2.17273	0.69418	2.49411	0.651258
3.79246	0.392731	27.0992	11.864		2.17572	0.692183	2.49744	0.649042
3.79842	0.395314	27.129	11.9		2.17872	0.690187	2.50076	0.647205
3.80438	0.398626	27.1588	11.9		2.18171	0.686191	2.50408	0.646652
3.81033	0.402335	27.1886	11.9		2.18471	0.680701	2.50741	0.646097
3.8163	0.408295	27.2185	11.9		2.1877	0.67521	2.51073	0.64525
3.82225	0.413728	27.2483	11.9		2.1907	0.670581	2.51406	0.643368
3.82821	0.418297	27.2781	11.9		2.19369	0.668784	2.51738	0.641483
3.83417	0.428848	27.3079	11.9		2.19669	0.666988	2.5207	0.639881
3.84013	0.441791	27.3377	11.9		2.19968	0.665191	2.52403	0.639328
3.84609	0.447353	27.3675	11.9		2.20268	0.663305	2.52735	0.638775
3.85205	0.452573	27.3973	11.9		2.20567	0.661409	2.53068	0.637409
3.85801	0.457142	27.4272	11.9429		2.20866	0.659512	2.534	0.632866
3.86397	0.455755	27.457	12		2.21166	0.658058	2.53732	0.628323
3.86993	0.451384	27.4868	12		2.21466	0.65696	2.54065	0.624191
3.87589	0.450352	27.5166	12		2.21765	0.655863	2.54397	0.621754
3.88185	0.457065	27.5464	12		2.22064	0.654614	2.5473	0.619316
3.88781	0.480903	27.5762	12		2.22364	0.652818	2.55062	0.616631
3.89377	0.498962	27.6061	12		2.22663	0.651021	2.55394	0.612864
3.89973	0.513663	27.6359	12		2.22963	0.649224	2.55727	0.609097
3.90569	0.521917	27.6657	12		2.23262	0.646815	2.56059	0.605705
3.91165	0.531729	27.6955	12		2.23562	0.644319	2.56392	0.604042
3.91761	0.54643	27.7253	12		2.23861	0.641824	2.56724	0.602381
3.92357	0.555424	27.7551	12		2.24161	0.641242	2.57056	0.600794
3.92953	0.560589	27.7849	12.0165		2.2446	0.642315	2.57389	0.599575
3.93548	0.561731	27.8148	12.1		2.2476	0.643389	2.57721	0.598356
3.94144	0.561515	27.8446	12.1		2.25059	0.644039	2.58053	0.597334
3.9474	0.558138	27.8744	12.1		2.25358	0.642966	2.58386	0.597334
3.95336	0.563618	27.9042	12.1		2.25658	0.641892	2.58718	0.597334
3.95932	0.575935	27.934	12.1		2.25957	0.640819	2.59051	0.596928
3.96528	0.58966	27.9638	12.1		2.26257	0.639211	2.59383	0.594269
3.97124	0.603027	27.9936	12.1		2.26556	0.637514	2.59715	0.59161
3.9772	0.61435	28.0235	12.1		2.26856	0.635818	2.60048	0.588997
3.98316	0.626938	28.0533	12.1		2.27155	0.635039	2.6038	0.58667
3.98912	0.640645	28.0831	12.1		2.27455	0.635114	2.60713	0.584343
3.99508	0.648086	28.1129	12.1073		2.27754	0.635188	2.61045	0.582226
4.00104	0.652779	28.1427	12.1818		2.28054	0.635201	2.61377	0.581451
4.007	0.6496	28.1725	12.2		2.28353	0.634926	2.6171	0.580677
4.01296	0.65165	28.2024	12.2		2.28653	0.634651	2.62042	0.579735
4.01892	0.659	28.2322	12.2		2.28952	0.634377	2.62374	0.577629
4.02488	0.664724	28.262	12.2		2.29251	0.633998	2.62707	0.575523
4.03084	0.670255	28.2918	12.2		2.29551	0.633599	2.63039	0.573614
4.0368	0.67681	28.3216	12.2		2.2985	0.6332	2.63372	0.573172
4.04276	0.683458	28.3514	12.2		2.3015	0.631876	2.63704	0.572727
4.04872	0.690212	28.3812	12.2		2.30449	0.62963	2.64037	0.572321
4.05468	0.701953	28.4111	12.2		2.30749	0.627384	2.64369	0.57221
4.06064	0.715276	28.4409	12.2		2.31048	0.624978	2.64701	0.5721
4.0666	0.730374	28.4707	12.269		2.31348	0.621733	2.65034	0.571798
4.07256	0.743938	28.5005	12.3		2.31647	0.61849	2.65366	0.569803
4.07851	0.75546	28.5303	12.3		2.31947	0.615246	2.65698	0.56781
4.08447	0.765938	28.5601	12.3		2.32246	0.61196	2.66031	0.565836
4.09043	0.776777	28.5899	12.3		2.32545	0.608666	2.66363	0.564064
4.09639	0.796641	28.6198	12.3		2.32845	0.605372	2.66696	0.56229
4.10235	0.814625	28.6496	12.3		2.33144	0.603065	2.67028	0.560453
4.10831	0.829722	28.6794	12.3		2.33444	0.601817	2.6736	0.557905
4.11427	0.840833	28.7092	12.3		2.33743	0.60057	2.67693	0.555357
4.12023	0.850407	28.739	12.3		2.34043	0.599921	2.68025	0.552851
4.12619	0.860936	28.7688	12.3		2.34342	0.602866	2.68357	0.550856
4.13215	0.872396	28.7987	12.3622		2.34642	0.60581	2.6869	0.548861
4.13811	0.885506	28.8285	12.4		2.34941	0.608755	2.69022	0.547022
4.14407	0.892515	28.8583	12.4		2.35241	0.60821	2.69355	0.547354
4.15003	0.896837	28.8881	12.4		2.3554	0.606813	2.69687	0.547686
4.15599	0.932991	28.9179	12.4		2.3584	0.605415	2.70019	0.547979
4.16195	0.965056	28.9477	12.4		2.36139	0.603844	2.70352	0.547647
4.16791	0.988696	28.9775	12.4		2.36438	0.602072	2.70684	0.547314
4.17387	1.0019	29.0074	12.4		2.36738	0.6003	2.71017	0.546906
4.17983	1.00945	29.0372	12.4		2.37037	0.598784	2.71349	0.545021
4.18579	1.0197	29.067	12.4		2.37337	0.599059	2.71681	0.543139
4.19175	1.02648	29.0968	12.4		2.37636	0.599334	2.72014	0.541214
4.1977	1.02469	29.1266	12.4415		2.37936	0.599608	2.72346	0.538334
4.20366	1.03096	29.1564	12.5		2.38235	0.600059	2.72679	0.535452
4.20962	1.04228	29.1862	12.5		2.38535	0.600558	2.73011	0.532667
4.21558	1.05714	29.2161	12.5		2.38834	0.601057	2.73343	0.532667
4.22154	1.07116	29.2459	12.5		2.39134	0.600588	2.73676	0.532667
4.2275	1.08209	29.2757	12.5		2.39433	0.598916	2.74008	0.532616
4.23346	1.09382	29.3055	12.5		2.39732	0.597244	2.74341	0.53051
4.23942	1.10614	29.3353	12.5		2.40032	0.595823	2.74673	0.528406
4.24538	1.11379	29.3651	12.5		2.40332	0.596496	2.75005	0.526337
4.25134	1.11808	29.395	12.5		2.40631	0.59717	2.75338	0.526447
4.2573	1.11252	29.4248	12.5		2.4093	0.597843	2.7567	0.526558
4.26326	1.11619	29.4546	12.5153		2.4123	0.597234	2.76003	0.526676
4.26922	1.12752	29.4844	12.6		2.41529	0.596236	2.76335	0.528006
4.27518	1.15731	29.5142	12.6		2.41829	0.595237	2.76667	0.529335
4.28114	1.18731	29.544	12.6		2.42128	0.593619	2.77	0.530663
4.2871	1.20638	29.5738	12.6		2.42428	0.591174	2.77332	0.529448
4.29306	1.22881	29.6037	12.6		2.42727	0.588728	2.77664	0.528231
4.29902	1.25444	29.6335	12.6		2.43027	0.586292	2.77997	0.527012
4.30498	1.27575	29.6633	12.6		2.43326	0.583946	2.78329	0.524038
4.31093	1.29752	29.6931	12.6		2.43626	0.5816	2.78662	0.521046
4.31689	1.32632	29.7229	12.6		2.43925	0.579254	2.78994	0.518053
4.32285	1.34723	29.7527	12.6		2.44224	0.577544	2.79326	0.514845
4.32881	1.35955	29.7825	12.6085		2.44524	0.576047	2.79659	0.511631
4.33477	1.36614	29.8124	12.7		2.44823	0.574549	2.79991	0.508417
4.34073	1.37042	29.8422	12.7		2.45123	0.572786	2.80323	0.509411
4.34669	1.36844	29.872	12.7		2.45422	0.57064	2.80656	0.510519
4.35265	1.37679	29.9018	12.7		2.45722	0.568494	2.80988	0.511629
4.35861	1.39805	29.9316	12.7		2.46021	0.566306	2.81321	0.510384
4.36457	1.41854	29.9614	12.7		2.46321	0.563561	2.81653	0.509054
4.37053	1.43808	29.9912	12.7		2.4662	0.560816	2.81986	0.507723
4.37649	1.4502	30.0211	12.7		2.4692	0.55807	2.82318	0.506395
4.38245	1.45447	30.0509	12.7		2.47219	0.55653	2.8265	0.505066
4.38841	1.44752	30.0807	12.7		2.47519	0.555432	2.82983	0.503736
4.39437	1.44406	30.1105	12.7013		2.47818	0.554334	2.83315	0.504404
4.40033	1.44341	30.1403	12.7758		2.48117	0.552208	2.83647	0.505178
4.40629	1.46904	30.1701	12.8		2.48417	0.54849	2.8398	0.505955
4.41225	1.49122	30.2	12.8		2.48716	0.544772	2.84312	0.50569
4.41821	1.50771	30.2298	12.8		2.49016	0.541094	2.84645	0.505356
4.42417	1.5235	30.2596	12.8		2.49315	0.538124	2.84977	0.505022
4.43013	1.53896	30.2894	12.8		2.49615	0.535154	2.85309	0.505516
4.43609	1.55266	30.3192	12.8		2.49914	0.532184	2.85642	0.506071
4.44205	1.5633	30.349	12.8		2.50214	0.531547	2.85974	0.506624
4.44801	1.56807	30.3788	12.8		2.50513	0.531846	2.86307	0.504726
4.45396	1.57442	30.4087	12.8		2.50813	0.532145	2.86639	0.502621
4.45992	1.58157	30.4385	12.8		2.51112	0.532828	2.86971	0.500515
4.46588	1.59284	30.4683	12.8		2.51411	0.53415	2.87304	0.50074
4.47184	1.59735	30.4981	12.8603		2.51711	0.535473	2.87636	0.501183
4.4778	1.58662	30.5279	12.9		2.5201	0.536711	2.87968	0.501627
4.48376	1.57941	30.5577	12.9		2.5231	0.535588	2.88301	0.503775
4.48972	1.57424	30.5875	12.9		2.52609	0.534465	2.88633	0.5061
4.49568	1.60392	30.6174	12.9		2.52909	0.533342	2.88966	0.508427
4.50164	1.63503	30.6472	12.9		2.53208	0.533139	2.89298	0.507475
4.5076	1.66542	30.677	12.9		2.53508	0.533339	2.8963	0.506145
4.51356	1.67494	30.7068	12.9		2.53807	0.533538	2.89963	0.504816
4.51952	1.67037	30.7366	12.9		2.54107	0.534529	2.90295	0.505552
4.52548	1.67073	30.7664	12.9		2.54406	0.536949	2.90628	0.50655
4.53144	1.67622	30.7963	12.9		2.54705	0.53937	2.9096	0.507547
4.5374	1.69648	30.8261	12.9402		2.55005	0.541793	2.91292	0.507277
4.54336	1.71126	30.8559	13		2.55305	0.544363	2.91625	0.506834
4.54932	1.72179	30.8857	13		2.55604	0.546933	2.91957	0.50639
4.55528	1.73039	30.9155	13		2.55903	0.549504	2.9229	0.506042
4.56123	1.73992	30.9453	13		2.56203	0.551483	2.92622	0.505711
4.56719	1.75403	30.9751	13		2.56502	0.55318	2.92954	0.505379
4.57315	1.76561	31.005	13		2.56802	0.554877	2.93287	0.506098
4.57911	1.77494	31.0348	13		2.57101	0.55633	2.93619	0.506985
4.58507	1.78564	31.0646	13		2.57401	0.557302	2.93952	0.507872
4.59103	1.79629	31.0944	13		2.577	0.558276	2.94284	0.507528
4.59699	1.80562	31.1242	13		2.58	0.559248	2.94616	0.506973
4.60295	1.80738	31.154	13.0134		2.58299	0.55768	2.94949	0.506418
4.60891	1.80142	31.1838	13.1		2.58598	0.556108	2.95281	0.506708
4.61487	1.81121	31.2137	13.1		2.58898	0.554536	2.95613	0.507151
4.62083	1.82455	31.2435	13.1		2.59197	0.553211	2.95946	0.507595
4.62679	1.83806	31.2733	13.1		2.59497	0.552012	2.96278	0.507296
4.63275	1.8413	31.3031	13.1		2.59796	0.550814	2.96611	0.506853
4.63871	1.83256	31.3329	13.1		2.60096	0.550407	2.96943	0.506409
4.64467	1.82351	31.3627	13.1		2.60395	0.55168	2.97275	0.506149
4.65063	1.81749	31.3925	13.1		2.60695	0.552953	2.97608	0.505928
4.65659	1.83795	31.4224	13.1		2.60994	0.554225	2.9794	0.505707
4.66255	1.8461	31.4522	13.1		2.61294	0.553198	2.98272	0.506029
4.66851	1.83776	31.482	13.1067		2.61593	0.552125	2.98605	0.506472
4.67447	1.81691	31.5118	13.2		2.61893	0.551052	2.98937	0.506914
4.68043	1.79338	31.5416	13.2		2.62192	0.549899	2.9927	0.506639
4.68638	1.78941	31.5714	13.2		2.62492	0.548701	2.99602	0.506197
4.69235	1.79067	31.6013	13.2		2.62791	0.547503	2.99934	0.505754
4.6983	1.80001	31.6311	13.2		2.6309	0.546855	3.00267	0.50531
4.70426	1.80963	31.6609	13.2		2.6339	0.547478	3.00599	0.504868
4.71022	1.81891	31.6907	13.2		2.63689	0.548103	3.00932	0.504425
4.71618	1.81653	31.7205	13.2		2.63989	0.548726	3.01264	0.505125
4.72214	1.81	31.7503	13.2		2.64288	0.54642	3.01596	0.506123
4.7281	1.7961	31.7801	13.2		2.64588	0.543999	3.01929	0.507118
4.73406	1.78842	31.81	13.2		2.64887	0.541579	3.02261	0.507593
4.74002	1.78366	31.8398	13.2744		2.65187	0.540729	3.02594	0.507927
4.74598	1.78267	31.8696	13.3		2.65486	0.540829	3.02926	0.508259
4.75194	1.78801	31.8994	13.3		2.65786	0.540928	3.03258	0.51195
4.7579	1.80649	31.9292	13.3		2.66085	0.540936	3.03591	0.516603
4.76386	1.82149	31.959	13.3		2.66384	0.540711	3.03923	0.521257
4.76982	1.8346	31.9889	13.3		2.66684	0.540487	3.04256	0.521566
4.77578	1.81246	32.0187	13.3		2.66983	0.540262	3.04588	0.520569
4.78174	1.79629	32.0485	13.3		2.67283	0.540556	3.0492	0.519571
4.7877	1.79728	32.0783	13.3		2.67582	0.540881	3.05253	0.517649
4.79366	1.81729	32.1081	13.3		2.67882	0.541205	3.05585	0.515432
4.79962	1.84928	32.1379	13.3		2.68181	0.540246	3.05918	0.513216
4.80558	1.8439	32.1677	13.3591		2.68481	0.53845	3.0625	0.512251
4.81154	1.8317	32.1976	13.4		2.6878	0.536653	3.06582	0.511696
4.8175	1.80727	32.2274	13.4		2.6908	0.535088	3.06915	0.511143
4.82346	1.79078	32.2572	13.4		2.69379	0.534165	3.07247	0.511824
4.82941	1.78005	32.287	13.4		2.69679	0.533242	3.07579	0.512932
4.83537	1.78187	32.3168	13.4		2.69978	0.532318	3.07912	0.51404
4.84133	1.78624	32.3466	13.4		2.70277	0.529036	3.08244	0.513357
4.84729	1.79479	32.3764	13.4		2.70577	0.525567	3.08577	0.51203
4.85325	1.80214	32.4063	13.4		2.70876	0.522099	3.08909	0.5107
4.85921	1.80849	32.4361	13.4		2.71176	0.518967	3.09241	0.509691
4.86517	1.82037	32.4659	13.4		2.71475	0.516072	3.09574	0.508804
4.87113	1.8304	32.4957	13.4523		2.71775	0.513177	3.09906	0.507915
4.87709	1.82901	32.5255	13.5		2.72074	0.510981	3.10238	0.505997
4.88305	1.82315	32.5553	13.5		2.72374	0.510907	3.10571	0.50367
4.88901	1.81302	32.5852	13.5		2.72673	0.510832	3.10903	0.501343
4.89497	1.8009	32.615	13.5		2.72973	0.510756	3.11236	0.497995
4.90093	1.78848	32.6448	13.5		2.73272	0.50846	3.11568	0.494228
4.90689	1.77656	32.6746	13.5		2.73571	0.505939	3.119	0.490461
4.91285	1.76284	32.7044	13.5		2.73871	0.503419	3.12233	0.487005
4.91881	1.74714	32.7342	13.5		2.7417	0.50131	3.12565	0.483681
4.92477	1.75051	32.764	13.5		2.7447	0.499514	3.12898	0.480358
4.93073	1.7582	32.7939	13.5		2.74769	0.497717	3.1323	0.47987
4.93669	1.76257	32.8237	13.5342		2.75069	0.49576	3.13562	0.480646
4.94264	1.76235	32.8535	13.6		2.75368	0.493264	3.13895	0.481421
4.9486	1.75639	32.8833	13.6		2.75668	0.490769	3.14227	0.482727
4.95456	1.76109	32.9131	13.6		2.75967	0.488273	3.1456	0.484278
4.96052	1.76853	32.9429	13.6		2.76267	0.486578	3.14892	0.48583
4.96648	1.77071	32.9727	13.6		2.76566	0.484981	3.15224	0.487381
4.97244	1.76687	33.0026	13.6		2.76866	0.483383	3.15557	0.488932
4.9784	1.75436	33.0324	13.6		2.77165	0.482172	3.15889	0.490482
4.98436	1.74853	33.0622	13.6		2.77465	0.481273	3.16222	0.492254
4.99032	1.74455	33.092	13.6		2.77764	0.480375	3.16554	0.494139
4.99628	1.73005	33.1218	13.6		2.78063	0.47926	3.16886	0.496021
5.00224	1.71674	33.1516	13.6		2.78363	0.477339	3.17219	0.497467
5.0082	1.70542	33.1814	13.6048		2.78662	0.475417	3.17551	0.498688
5.01416	1.7142	33.2113	13.7		2.78962	0.473495	3.17883	0.499907
5.02012	1.73159	33.2411	13.7		2.79261	0.472575	3.18216	0.499903
5.02608	1.7443	33.2709	13.7		2.79561	0.471802	3.18548	0.499237
5.03204	1.75063	33.3007	13.7		2.7986	0.471028	3.18881	0.498573
5.038	1.74467	33.3305	13.7		2.8016	0.470029	3.19213	0.497412
5.04396	1.74794	33.3603	13.7		2.80459	0.46883	3.19545	0.49597
5.04992	1.75589	33.3902	13.7		2.80759	0.467633	3.19878	0.494528
5.05588	1.75717	33.42	13.7		2.81058	0.466628	3.2021	0.494907
5.06184	1.75549	33.4498	13.7		2.81358	0.466428	3.20543	0.496349
5.0678	1.74735	33.4796	13.7		2.81657	0.466229	3.20875	0.497789
5.07375	1.73745	33.5094	13.7		2.81956	0.466029	3.21207	0.4984
5.07971	1.72652	33.5392	13.7731		2.82256	0.46438	3.2154	0.498512
5.08567	1.70898	33.569	13.8		2.82555	0.462483	3.21872	0.498623
5.09163	1.69252	33.5989	13.8		2.82855	0.460586	3.22205	0.497372
5.09759	1.6798	33.6287	13.8		2.83154	0.459667	3.22537	0.495266
5.10355	1.6807	33.6585	13.8		2.83454	0.459667	3.22869	0.49316
5.10951	1.69084	33.6883	13.8		2.83753	0.459667	3.23202	0.489779
5.11547	1.69513	33.7181	13.8		2.84053	0.459355	3.23534	0.485567
5.12143	1.69705	33.7479	13.8		2.84352	0.457583	3.23866	0.481358
5.12739	1.69307	33.7777	13.8		2.84652	0.455812	3.24199	0.478209
5.13335	1.68765	33.8076	13.8		2.84951	0.45404	3.24531	0.475771
5.13931	1.68109	33.8374	13.8		2.8525	0.452727	3.24864	0.473333
5.14527	1.66277	33.8672	13.8573		2.8555	0.451504	3.25196	0.470831
5.15123	1.64516	33.897	13.9		2.85849	0.450281	3.25528	0.468283
5.15719	1.63622	33.9268	13.9		2.86149	0.449765	3.25861	0.465734
5.16315	1.63955	33.9566	13.9		2.86448	0.449965	3.26193	0.464924
5.16911	1.65386	33.9865	13.9		2.86748	0.450165	3.26525	0.465368
5.17507	1.63877	34.0163	13.9		2.87047	0.450094	3.26858	0.465813
5.18103	1.62118	34.0461	13.9		2.87347	0.448571	3.2719	0.466255
5.18699	1.61641	34.0759	13.9		2.87646	0.447049	3.27523	0.466698
5.19294	1.61498	34.1057	13.9		2.87946	0.445527	3.27855	0.46714
5.1989	1.61697	34.1355	13.9		2.88245	0.44429	3.28187	0.467459
5.20486	1.6222	34.1653	13.9		2.88544	0.443117	3.2852	0.46768
5.21082	1.63027	34.1952	13.9505		2.88844	0.441944	3.28852	0.467901
5.21678	1.65153	34.225	14		2.89143	0.440903	3.29185	0.467323
5.22274	1.65587	34.2548	14		2.89443	0.440005	3.29517	0.466105
5.2287	1.64037	34.2846	14		2.89742	0.439107	3.29849	0.464886
5.23466	1.61214	34.3144	14		2.90042	0.438602	3.30182	0.464941
5.24062	1.58402	34.3442	14		2.90341	0.440523	3.30514	0.466047
5.24658	1.5874	34.374	14		2.90641	0.442445	3.30847	0.467155
5.25254	1.59475	34.4039	14		2.9094	0.444366	3.31179	0.46904
5.2585	1.60747	34.4337	14		2.9124	0.44505	3.31511	0.471588
5.26446	1.60546	34.4635	14		2.91539	0.445424	3.31844	0.474136
5.27042	1.59872	34.4933	14		2.91839	0.445798	3.32176	0.474394
5.27638	1.59475	34.5231	14.0328		2.92138	0.44669	3.32509	0.472622
5.28234	1.58805	34.5529	14.1		2.92437	0.448187	3.32841	0.47085
5.2883	1.57712	34.5828	14.1		2.92737	0.449684	3.33173	0.471041
5.29426	1.56676	34.6126	14.1		2.93036	0.451155	3.33506	0.473034
5.30022	1.55718	34.6424	14.1		2.93336	0.452427	3.33838	0.475029
5.30618	1.56215	34.6722	14.1		2.93635	0.4537	3.34171	0.476284
5.31214	1.56448	34.702	14.1		2.93935	0.454973	3.34503	0.476839
5.31809	1.5621	34.7318	14.1		2.94234	0.455582	3.34835	0.477392
5.32406	1.55322	34.7616	14.1		2.94534	0.456006	3.35168	0.476828
5.33001	1.54129	34.7915	14.1		2.94833	0.45643	3.355	0.475166
5.33597	1.52321	34.8213	14.1		2.95133	0.456357	3.35832	0.473503
5.34193	1.50913	34.8511	14.1036		2.95432	0.455658	3.36165	0.472502
5.34789	1.50337	34.8809	14.2		2.95732	0.45496	3.36497	0.472168
5.35385	1.50159	34.9107	14.2		2.96031	0.454572	3.3683	0.471836
5.35981	1.50199	34.9405	14.2		2.96331	0.456867	3.37162	0.471504
5.36577	1.49988	34.9703	14.2		2.9663	0.459163	3.37494	0.471172
5.37173	1.49781	35.0002	14.2		2.96929	0.461459	3.37827	0.47084
5.37769	1.49603	35.03	14.2		2.97229	0.46139	3.38159	0.469872
5.38365	1.49838	35.0598	14.2		2.97528	0.460591	3.38491	0.468208
5.38961	1.50334	35.0896	14.2		2.97828	0.459792	3.38824	0.466547
5.39557	1.5033	35.1194	14.2		2.98127	0.458527	3.39156	0.46452
5.40153	1.49999	35.1492	14.2		2.98427	0.456631	3.39489	0.462082
5.40749	1.48827	35.179	14.2		2.98726	0.454734	3.39821	0.459646
5.41345	1.48046	35.2089	14.2962		2.99026	0.452699	3.40153	0.458794
5.41941	1.47549	35.2387	14.3		2.99325	0.44918	3.40486	0.459791
5.42537	1.47947	35.2685	14.3		2.99625	0.445661	3.40818	0.460789
5.43133	1.4828	35.2983	14.3		2.99924	0.442142	3.41151	0.462088
5.43729	1.48042	35.3281	14.3		3.00224	0.440449	3.41483	0.463749
5.44325	1.46927	35.3579	14.3		3.00523	0.439376	3.41815	0.465408
5.4492	1.4508	35.3878	14.3		3.00822	0.438303	3.42148	0.465889
5.45516	1.44059	35.4176	14.3		3.01122	0.436733	3.4248	0.464891
5.46112	1.43363	35.4474	14.3		3.01421	0.434437	3.42813	0.463896
5.46708	1.43522	35.4772	14.3		3.01721	0.432141	3.43145	0.462946
5.47304	1.43701	35.507	14.3		3.0202	0.429712	3.43477	0.462061
5.479	1.439	35.5368	14.3671		3.0232	0.425444	3.4381	0.461176
5.48496	1.43636	35.5666	14.4		3.02619	0.421177	3.44142	0.460857
5.49092	1.43465	35.5965	14.4		3.02919	0.41691	3.44475	0.4613
5.49688	1.4432	35.6263	14.4		3.03218	0.414351	3.44807	0.461742
5.50284	1.44057	35.6561	14.4		3.03518	0.412429	3.45139	0.46265
5.5088	1.42567	35.6859	14.4		3.03817	0.410507	3.45472	0.464201
5.51476	1.40474	35.7157	14.4		3.04116	0.408091	3.45804	0.465754
5.52072	1.38435	35.7455	14.4		3.04416	0.404897	3.46136	0.466848
5.52668	1.37899	35.7753	14.4		3.04715	0.401703	3.46469	0.467293
5.53264	1.37108	35.8052	14.4		3.05015	0.398664	3.46801	0.467735
5.5386	1.35995	35.835	14.4		3.05314	0.398614	3.47134	0.469604
5.54456	1.3505	35.8648	14.4		3.05614	0.398565	3.47466	0.473593
5.55052	1.34385	35.8946	14.4487		3.05913	0.398515	3.47798	0.477583
5.55648	1.36133	35.9244	14.5		3.06213	0.397756	3.48131	0.48048
5.56244	1.37085	35.9542	14.5		3.06512	0.396708	3.48463	0.481699
5.5684	1.36887	35.9841	14.5		3.06812	0.395659	3.48796	0.482918
5.57435	1.35295	36.0139	14.5		3.07111	0.394593	3.49128	0.482515
5.58031	1.33302	36.0437	14.5		3.0741	0.393495	3.4946	0.479525
5.58627	1.33342	36.0735	14.5		3.0771	0.392397	3.49793	0.476534
5.59223	1.33359	36.1033	14.5		3.08009	0.391314	3.50125	0.473709
5.59819	1.33339	36.1331	14.5		3.08309	0.39069	3.50457	0.471161
5.60415	1.34455	36.1629	14.5		3.08608	0.390066	3.5079	0.468613
5.61011	1.36072	36.1928	14.5		3.08908	0.389442	3.51122	0.466593
5.61607	1.38138	36.2226	14.5314		3.09207	0.389405	3.51455	0.465485
5.62203	1.39013	36.2524	14.6		3.09507	0.38963	3.51787	0.464376
5.62799	1.37582	36.2822	14.6		3.09806	0.389855	3.5212	0.46315
5.63395	1.35494	36.312	14.6		3.10106	0.390211	3.52452	0.461708
5.63991	1.3307	36.3418	14.6		3.10405	0.39081	3.52784	0.460268
5.64587	1.32446	36.3716	14.6		3.10705	0.39141	3.53117	0.459061
5.65183	1.31503	36.4015	14.6		3.11004	0.392013	3.53449	0.458286
5.65779	1.29775	36.4313	14.6		3.11303	0.392987	3.53781	0.45751
5.66375	1.28671	36.4611	14.6		3.11603	0.39396	3.54114	0.456583
5.66971	1.27936	36.4909	14.6		3.11902	0.394933	3.54446	0.455364
5.67567	1.28958	36.5207	14.6		3.12202	0.39567	3.54779	0.454145
5.68163	1.29756	36.5505	14.6018		3.12501	0.396294	3.55111	0.452593
5.68759	1.29716	36.5804	14.7		3.12801	0.396918	3.55443	0.450377
5.69355	1.29334	36.6102	14.7		3.131	0.396866	3.55776	0.44816
5.69951	1.28718	36.64	14.7		3.134	0.395468	3.56108	0.446196
5.70546	1.29122	36.6698	14.7		3.13699	0.39407	3.5644	0.444756
5.71142	1.29187	36.6996	14.7		3.13999	0.392673	3.56773	0.443316
5.71738	1.27876	36.7294	14.7		3.14298	0.393287	3.57105	0.443279
5.72334	1.2701	36.7592	14.7		3.14598	0.393912	3.57438	0.446272
5.7293	1.26494	36.7891	14.7		3.14897	0.394535	3.5777	0.449265
5.73526	1.27556	36.8189	14.7		3.15197	0.394864	3.58102	0.451948
5.74122	1.28583	36.8487	14.7		3.15496	0.395039	3.58435	0.453943
5.74718	1.28662	36.8785	14.7		3.15795	0.395214	3.58767	0.455938
5.75314	1.28365	36.9083	14.7944		3.16095	0.395017	3.591	0.457733
5.7591	1.27729	36.9381	14.8		3.16394	0.394019	3.59432	0.459063
5.76506	1.27954	36.9679	14.8		3.16694	0.393021	3.59764	0.460392
5.77102	1.28134	36.9978	14.8		3.16993	0.392023	3.60097	0.461624
5.77698	1.27359	37.0276	14.8		3.17293	0.392513	3.60429	0.462622
5.78294	1.26389	37.0574	14.8		3.17592	0.393037	3.60762	0.463619
5.7889	1.25217	37.0872	14.8		3.17892	0.39356	3.61094	0.464178
5.79486	1.25405	37.117	14.8		3.18191	0.392333	3.61426	0.463623
5.80082	1.2613	37.1468	14.8		3.18491	0.390112	3.61759	0.46307
5.80678	1.28295	37.1767	14.8		3.1879	0.387891	3.62091	0.462423
5.81274	1.30105	37.2065	14.8		3.19089	0.385886	3.62424	0.461536
5.81869	1.31496	37.2363	14.8657		3.19389	0.384388	3.62756	0.460649
5.82465	1.30621	37.2661	14.9		3.19688	0.382891	3.63088	0.459881
5.83061	1.29101	37.2959	14.9		3.19988	0.381394	3.63421	0.459438
5.83657	1.27492	37.3257	14.9		3.20287	0.380088	3.63753	0.458996
5.84253	1.26938	37.3555	14.9		3.20587	0.378791	3.64086	0.459322
5.84849	1.27812	37.3854	14.9		3.20886	0.377493	3.64418	0.46187
5.85445	1.30913	37.4152	14.9		3.21186	0.375577	3.6475	0.464418
5.86041	1.34628	37.445	14.9		3.21485	0.373281	3.65083	0.466141
5.86637	1.36475	37.4748	14.9		3.21785	0.370985	3.65415	0.465364
5.87233	1.37786	37.5046	14.9		3.22084	0.368997	3.65747	0.464588
5.87829	1.38263	37.5344	14.9		3.22383	0.367799	3.6608	0.4636
5.88425	1.36516	37.5642	14.9475		3.22683	0.366601	3.66412	0.461939
5.89021	1.33921	37.5941	15		3.22982	0.365403	3.66745	0.460276
5.89617	1.3263	37.6239	15		3.23282	0.363407	3.67077	0.458332
5.90213	1.31935	37.6537	15		3.23581	0.361361	3.67409	0.455452
5.90809	1.32312	37.6835	15		3.23881	0.359315	3.67742	0.452572
5.91405	1.32933	37.7133	15		3.2418	0.35811	3.68074	0.450308
5.92001	1.33666	37.7431	15		3.2448	0.357461	3.68406	0.450197
5.92597	1.3311	37.7729	15		3.24779	0.356812	3.68739	0.450087
5.93193	1.32541	37.8028	15		3.25079	0.356543	3.69071	0.449594
5.93789	1.31945	37.8326	15		3.25378	0.357342	3.69404	0.447712
5.94385	1.32836	37.8624	15		3.25678	0.35814	3.69736	0.445829
5.9498	1.34544	37.8922	15.0407		3.25977	0.358939	3.70069	0.444813
5.95577	1.341	37.922	15.1		3.26276	0.358102	3.70401	0.44714
5.96172	1.33549	37.9518	15.1		3.26576	0.357128	3.70733	0.449467
5.96768	1.32914	37.9817	15.1		3.26875	0.356155	3.71066	0.45175
5.97364	1.33335	38.0115	15.1		3.27175	0.355677	3.71398	0.453854
5.9796	1.34427	38.0413	15.1		3.27474	0.355552	3.7173	0.455959
5.98556	1.34926	38.0711	15.1		3.27774	0.355428	3.72063	0.457499
5.99152	1.3551	38.1009	15.1		3.28073	0.355676	3.72395	0.456614
5.99748	1.36464	38.1307	15.1		3.28373	0.357073	3.72728	0.455727
6.00344	1.3814	38.1605	15.1		3.28672	0.35847	3.7306	0.45512
6.0094	1.40345	38.1904	15.1		3.28972	0.359867	3.73392	0.455786
6.01536	1.40299	38.2202	15.1254		3.29271	0.359865	3.73725	0.45645
6.02132	1.3961	38.25	15.2		3.2957	0.359715	3.74057	0.457325
6.02728	1.37543	38.2798	15.2		3.2987	0.359565	3.7439	0.459208
6.03324	1.36827	38.3096	15.2		3.3017	0.360827	3.74722	0.461092
6.0392	1.37244	38.3394	15.2		3.30469	0.363173	3.75054	0.462812
6.04516	1.38091	38.3693	15.2		3.30768	0.365519	3.75387	0.463697
6.05112	1.38859	38.3991	15.2		3.31068	0.368125	3.75719	0.464584
6.05708	1.38998	38.4289	15.2		3.31367	0.371619	3.76051	0.465658
6.06304	1.3935	38.4587	15.2		3.31667	0.375112	3.76384	0.467764
6.069	1.39906	38.4885	15.2		3.31966	0.378606	3.76716	0.46987
6.07496	1.39604	38.5183	15.2		3.32266	0.378203	3.77049	0.471811
6.08091	1.39081	38.5481	15.2		3.32565	0.377305	3.77381	0.472809
6.08687	1.38306	38.578	15.2932		3.32865	0.376406	3.77713	0.473804
6.09283	1.37418	38.6078	15.3		3.33164	0.375727	3.78046	0.474665
6.09879	1.36405	38.6376	15.3		3.33464	0.375228	3.78378	0.474667
6.10475	1.36564	38.6674	15.3		3.33763	0.374728	3.78711	0.474667
6.11071	1.36986	38.6972	15.3		3.34062	0.374708	3.79043	0.474567
6.11667	1.37145	38.727	15.3		3.34362	0.376505	3.79375	0.473793
6.12263	1.37321	38.7568	15.3		3.34661	0.378301	3.79708	0.473017
6.12859	1.3752	38.7867	15.3		3.34961	0.380098	3.8004	0.47196
6.13455	1.3787	38.8165	15.3		3.3526	0.380182	3.80373	0.468857
6.14051	1.3814	38.8463	15.3		3.3556	0.380007	3.80705	0.465754
6.14647	1.37047	38.8761	15.3		3.35859	0.379832	3.81037	0.463013
6.15243	1.36287	38.9059	15.3864		3.36159	0.380636	3.8137	0.463123
6.15839	1.36009	38.9357	15.4		3.36458	0.382308	3.81702	0.463234
6.16435	1.36629	38.9655	15.4		3.36758	0.38398	3.82034	0.463116
6.17031	1.37464	38.9954	15.4		3.37057	0.385371	3.82367	0.46101
6.17627	1.36113	39.0252	15.4		3.37357	0.385571	3.82699	0.458904
6.18223	1.34406	39.055	15.4		3.37656	0.385771	3.83032	0.456938
6.18819	1.32101	39.0848	15.4		3.37955	0.38597	3.83364	0.456274
6.19415	1.31718	39.1146	15.4		3.38255	0.383387	3.83696	0.455608
6.20011	1.32173	39.1444	15.4		3.38554	0.380318	3.84029	0.4548
6.20606	1.32551	39.1743	15.4		3.38854	0.377248	3.84361	0.452473
6.21202	1.32976	39.2041	15.4		3.39153	0.375584	3.84694	0.450146
6.21798	1.33492	39.2339	15.4597		3.39453	0.37526	3.85026	0.447861
6.22394	1.33391	39.2637	15.5		3.39752	0.374935	3.85358	0.446089
6.2299	1.32973	39.2935	15.5		3.40052	0.374753	3.85691	0.444317
6.23586	1.31032	39.3233	15.5		3.40351	0.375252	3.86023	0.442535
6.24182	1.29424	39.3531	15.5		3.40651	0.375751	3.86355	0.440651
6.24778	1.28629	39.383	15.5		3.4095	0.37625	3.86688	0.438768
6.25374	1.28795	39.4128	15.5		3.41249	0.375252	3.8702	0.436911
6.2597	1.2953	39.4426	15.5		3.41549	0.373955	3.87353	0.435471
6.26566	1.28623	39.4724	15.5		3.41848	0.372657	3.87685	0.434032
6.27162	1.27501	39.5022	15.5		3.42148	0.371458	3.88017	0.432646
6.27758	1.26031	39.532	15.5		3.42447	0.37036	3.8835	0.432201
6.28354	1.25445	39.5618	15.5		3.42747	0.369262	3.88682	0.431757
6.2895	1.25465	39.5917	15.5389		3.43046	0.368318	3.89015	0.431353
6.29546	1.25176	39.6215	15.6		3.43346	0.368218	3.89347	0.431795
6.30142	1.25335	39.6513	15.6		3.43645	0.368118	3.89679	0.432238
6.30738	1.27023	39.6811	15.6		3.43945	0.368018	3.90012	0.43268
6.31334	1.27811	39.7109	15.6		3.44244	0.365925	3.90344	0.433125
6.3193	1.27891	39.7407	15.6		3.44544	0.363379	3.90677	0.433569
6.32526	1.27094	39.7706	15.6		3.44843	0.360834	3.91009	0.433968
6.33122	1.26452	39.8004	15.6		3.45142	0.358574	3.91341	0.432749
6.33717	1.26869	39.8302	15.6		3.45442	0.356627	3.91674	0.43153
6.34313	1.26659	39.86	15.6		3.45741	0.354681	3.92006	0.430397
6.34909	1.25885	39.8898	15.6		3.46041	0.352741	3.92339	0.433832
6.35505	1.24773	39.9196	15.6241		3.4634	0.350845	3.92671	0.437265
6.36101	1.23675	39.9494	15.6986		3.4664	0.348948	3.93003	0.44066
6.36697	1.2294	39.9793	15.7		3.46939	0.347051	3.93336	0.439995
6.37293	1.22743	40.0091	15.7		3.47239	0.344717	3.93668	0.439331
6.37889	1.231	40.0389	15.7		3.47538	0.342272	3.94	0.438669
6.38485	1.22682	40.0687	15.7		3.47838	0.339826	3.94333	0.440109
6.39081	1.21837	40.0985	15.7		3.48137	0.33866	3.94665	0.441549
6.39677	1.19414	40.1283	15.7		3.48436	0.339009	3.94998	0.442991
6.40273	1.17327	40.1581	15.7		3.48736	0.339359	3.9533	0.446411
6.40869	1.15638	40.188	15.7		3.49036	0.339572	3.95662	0.449844
6.41465	1.15282	40.2178	15.7		3.49335	0.338774	3.95995	0.453279
6.42061	1.15235	40.2476	15.7		3.49634	0.337975	3.96327	0.455513
6.42657	1.146	40.2774	15.7913		3.49934	0.337177	3.9666	0.457729
6.43253	1.14343	40.3072	15.8		3.50233	0.3356	3.96992	0.459946
6.43849	1.14601	40.337	15.8		3.50533	0.333803	3.97324	0.461838
6.44445	1.15141	40.3669	15.8		3.50832	0.332007	3.97657	0.463722
6.4504	1.15608	40.3967	15.8		3.51132	0.330956	3.97989	0.465607
6.45636	1.1376	40.4265	15.8		3.51431	0.330856	3.98321	0.464809
6.46232	1.12207	40.4563	15.8		3.51731	0.330756	3.98654	0.463923
6.46828	1.11115	40.4861	15.8		3.5203	0.330877	3.98986	0.463036
6.47424	1.10418	40.5159	15.8		3.5233	0.332973	3.99319	0.461937
6.4802	1.0987	40.5457	15.8		3.52629	0.335069	3.99651	0.460829
6.48616	1.08996	40.5756	15.8		3.52928	0.337165	3.99984	0.459721
6.49212	1.07995	40.6054	15.8846		3.53228	0.338255	4.00316	0.459034
6.49808	1.06763	40.6352	15.9		3.53527	0.339029	4.00648	0.45837
6.50404	1.06421	40.665	15.9		3.53827	0.339803	4.00981	0.457705
6.51	1.062	40.6948	15.9		3.54126	0.341187	4.01313	0.457251
6.51596	1.07235	40.7246	15.9		3.54426	0.343407	4.01645	0.456808
6.52192	1.0749	40.7544	15.9		3.54725	0.345629	4.01978	0.456366
6.52788	1.06735	40.7843	15.9		3.55025	0.347806	4.0231	0.45985
6.53384	1.05533	40.8141	15.9		3.55324	0.349503	4.02643	0.463617
6.5398	1.04082	40.8439	15.9		3.55624	0.3512	4.02975	0.467382
6.54576	1.02134	40.8737	15.9		3.55923	0.352897	4.03307	0.468487
6.55172	1.00464	40.9035	15.9		3.56223	0.352592	4.0364	0.469374
6.55768	0.995306	40.9333	15.9583		3.56522	0.351593	4.03972	0.470261
6.56364	0.987788	40.9631	16		3.56821	0.350595	4.04305	0.468508
6.5696	0.981431	40.993	16		3.57121	0.351047	4.04637	0.466513
6.57556	0.982296	41.0228	16		3.5742	0.353643	4.04969	0.464518
6.58151	0.981111	41.0526	16		3.5772	0.356238	4.05302	0.462725
6.58748	0.97237	41.0824	16		3.58019	0.358698	4.05634	0.460951
6.59343	0.951153	41.1122	16		3.58319	0.359197	4.05966	0.459179
6.59939	0.92076	41.142	16		3.58618	0.359697	4.06299	0.458601
6.60535	0.90482	41.1719	16		3.58918	0.360196	4.06631	0.458158
6.61131	0.896904	41.2017	16		3.59217	0.360206	4.06964	0.457714
6.61727	0.911605	41.2315	16		3.59517	0.360032	4.07296	0.456778
6.62323	0.92038	41.2613	16.0377		3.59816	0.359857	4.07628	0.455782
6.62919	0.924154	41.2911	16.1		3.60115	0.359663	4.07961	0.454784
6.63515	0.918486	41.3209	16.1		3.60415	0.359439	4.08293	0.455936
6.64111	0.911335	41.3507	16.1		3.60714	0.359214	4.08626	0.457376
6.64707	0.904183	41.3806	16.1		3.61014	0.358972	4.08958	0.458817
6.65303	0.89471	41.4104	16.1		3.61313	0.358373	4.0929	0.45842
6.65899	0.882988	41.4402	16.1		3.61613	0.357774	4.09623	0.457754
6.66495	0.870443	41.47	16.1		3.61912	0.357175	4.09955	0.45709
6.67091	0.857821	41.4998	16.1		3.62212	0.355253	4.10288	0.455755
6.67687	0.845703	41.5296	16.1		3.62511	0.352783	4.1062	0.454315
6.68283	0.836789	41.5594	16.1		3.62811	0.350313	4.10952	0.452873
6.68879	0.831426	41.5893	16.1309		3.6311	0.347714	4.11285	0.449724
6.69475	0.82622	41.6191	16.2		3.63409	0.344894	4.11617	0.446289
6.70071	0.820396	41.6489	16.2		3.63709	0.342073	4.11949	0.442854
6.70667	0.80967	41.6787	16.2		3.64009	0.339297	4.12282	0.441204
6.71263	0.80113	41.7085	16.2		3.64308	0.337999	4.12614	0.439877
6.71858	0.795369	41.7383	16.2		3.64607	0.336701	4.12947	0.438547
6.72454	0.785519	41.7682	16.2		3.64907	0.335404	4.13279	0.439077
6.7305	0.774814	41.798	16.2		3.65206	0.335309	4.13611	0.439964
6.73646	0.768656	41.8278	16.2		3.65506	0.335758	4.13944	0.440849
6.74242	0.765	41.8576	16.2		3.65805	0.336208	4.14276	0.444775
6.74838	0.765	41.8874	16.2		3.66105	0.335854	4.14609	0.449316
6.75434	0.759501	41.9172	16.2181		3.66404	0.334008	4.14941	0.453859
6.7603	0.751422	41.947	16.2926		3.66704	0.332161	4.15273	0.455395
6.76626	0.733345	41.9769	16.3		3.67003	0.330316	4.15606	0.456282
6.77222	0.716674	42.0067	16.3		3.67302	0.328619	4.15938	0.457169
6.77818	0.702372	42.0365	16.3		3.67602	0.326922	4.1627	0.457874
6.78414	0.686551	42.0663	16.3		3.67901	0.325225	4.16603	0.45854
6.7901	0.670523	42.0961	16.3		3.68201	0.323327	4.16935	0.459204
6.79606	0.682045	42.1259	16.3		3.685	0.321331	4.17268	0.458441
6.80202	0.694104	42.1557	16.3		3.688	0.319334	4.176	0.457335
6.80798	0.707215	42.1856	16.3		3.69099	0.317934	4.17933	0.456226
6.81394	0.693694	42.2154	16.3		3.69399	0.317735	4.18265	0.455296
6.8199	0.666479	42.2452	16.3		3.69698	0.317535	4.18597	0.454407
6.82585	0.651753	42.275	16.3		3.69998	0.317335	4.1893	0.45352
6.83181	0.644328	42.3048	16.3827		3.70297	0.318522	4.19262	0.453421
6.83777	0.653069	42.3346	16.4		3.70597	0.31972	4.19594	0.453531
6.84373	0.661062	42.3645	16.4		3.70896	0.320917	4.19927	0.453642
6.84969	0.668611	42.3943	16.4		3.71196	0.323077	4.20259	0.453236
6.85565	0.665985	42.4241	16.4		3.71495	0.325747	4.20592	0.452682
6.86161	0.660819	42.4539	16.4		3.71794	0.328417	4.20924	0.452127
6.86757	0.65029	42.4837	16.4		3.72094	0.330258	4.21256	0.45183
6.87353	0.638584	42.5135	16.4		3.72393	0.330282	4.21589	0.451609
6.87949	0.626069	42.5433	16.4		3.72693	0.330308	4.21921	0.451387
6.88545	0.612465	42.5732	16.4		3.72992	0.330333	4.22253	0.450405
6.89141	0.600731	42.603	16.4		3.73292	0.330333	4.22586	0.449186
6.89737	0.595368	42.6328	16.457		3.73591	0.330333	4.22918	0.447968
6.90333	0.597882	42.6626	16.5		3.73891	0.330333	4.23251	0.444994
6.90929	0.606623	42.6924	16.5		3.7419	0.331791	4.23583	0.441446
6.91525	0.596821	42.7222	16.5		3.7449	0.334087	4.23915	0.437901
6.92121	0.587724	42.752	16.5		3.74789	0.336382	4.24248	0.439146
6.92717	0.5913	42.7819	16.5		3.75088	0.338295	4.2458	0.442028
6.93313	0.590603	42.8117	16.5		3.75388	0.339293	4.24913	0.444908
6.93909	0.586034	42.8415	16.5		3.75687	0.340292	4.25245	0.444195
6.94505	0.570531	42.8713	16.5		3.75987	0.34129	4.25577	0.442202
6.95101	0.553787	42.9011	16.5		3.76286	0.342479	4.2591	0.440208
6.95697	0.540676	42.9309	16.5		3.76586	0.343676	4.26242	0.439505
6.96293	0.5262	42.9608	16.5358		3.76885	0.344874	4.26575	0.439283
6.96888	0.510309	42.9906	16.6		3.77185	0.345503	4.26907	0.439062
6.97484	0.49587	43.0204	16.6		3.77484	0.345777	4.27239	0.439959
6.9808	0.484523	43.0502	16.6		3.77784	0.346052	4.27572	0.441288
6.98676	0.49088	43.08	16.6		3.78083	0.345925	4.27904	0.442617
6.99272	0.497418	43.1098	16.6		3.78383	0.344752	4.28237	0.443237
6.99868	0.504173	43.1396	16.6		3.78682	0.343579	4.28569	0.443569
7.00464	0.510463	43.1695	16.6		3.78981	0.342406	4.28901	0.443901
7.0106	0.51588	43.1993	16.6		3.79281	0.341959	4.29234	0.443922
7.01656	0.514688	43.2291	16.6		3.7958	0.34156	4.29566	0.443811
7.02252	0.514252	43.2589	16.6		3.7988	0.341161	4.29899	0.443701
7.02848	0.514848	43.2887	16.629		3.80179	0.340194	4.30231	0.441896
7.03444	0.51352	43.3185	16.7		3.80479	0.338846	4.30563	0.439348
7.0404	0.510311	43.3483	16.7		3.80778	0.337498	4.30896	0.4368
7.04636	0.490049	43.3782	16.7		3.81078	0.336021	4.31228	0.435011
7.05232	0.470097	43.408	16.7		3.81377	0.334174	4.3156	0.433571
7.05828	0.450629	43.4378	16.7		3.81677	0.332327	4.31893	0.432131
7.06424	0.43441	43.4676	16.7		3.81976	0.330481	4.32225	0.429714
7.0702	0.420267	43.4974	16.7		3.82275	0.328221	4.32557	0.426834
7.07616	0.428412	43.5272	16.7		3.82575	0.325925	4.3289	0.423952
7.08211	0.437827	43.557	16.7		3.82874	0.32363	4.33222	0.422035
7.08807	0.449547	43.5869	16.7		3.83174	0.322638	4.33555	0.420595
7.09403	0.454678	43.6167	16.7167		3.83473	0.322588	4.33887	0.419155
7.09999	0.456664	43.6465	16.7912		3.83773	0.322538	4.3422	0.418957
7.10595	0.46123	43.6763	16.8		3.84072	0.321885	4.34552	0.419401
7.11191	0.464588	43.7061	16.8		3.84372	0.31934	4.34884	0.419844
7.11787	0.465383	43.7359	16.8		3.84671	0.316795	4.35217	0.420576
7.12383	0.463751	43.7658	16.8		3.84971	0.314249	4.35549	0.421465
7.12979	0.460771	43.7956	16.8		3.8527	0.31373	4.35881	0.422352
7.13575	0.451849	43.8254	16.8		3.8557	0.313431	4.36214	0.422812
7.14171	0.443509	43.8552	16.8		3.85869	0.313131	4.36546	0.423033
7.14767	0.437153	43.885	16.8		3.86169	0.312495	4.36879	0.423254
7.15363	0.438538	43.9148	16.8		3.86468	0.311596	4.37211	0.424248
7.15959	0.444895	43.9446	16.8		3.86767	0.310698	4.37543	0.42569
7.16555	0.443854	43.9745	16.8815		3.87067	0.309487	4.37876	0.42713
7.17151	0.441259	44.0043	16.9		3.87366	0.307192	4.38208	0.427944
7.17747	0.435697	44.0341	16.9		3.87666	0.304896	4.38541	0.428389
7.18343	0.435846	44.0639	16.9		3.87965	0.3026	4.38873	0.428831
7.18939	0.440216	44.0937	16.9		3.88265	0.302421	4.39205	0.431122
7.19535	0.431401	44.1235	16.9		3.88564	0.302521	4.39538	0.434557
7.2013	0.422855	44.1534	16.9		3.88864	0.302621	4.3987	0.43799
7.20726	0.42067	44.1832	16.9		3.89163	0.302925	4.40203	0.441021
7.21322	0.418914	44.213	16.9		3.89463	0.303399	4.40535	0.44379
7.21918	0.417524	44.2428	16.9		3.89762	0.303873	4.40867	0.446562
7.22514	0.395047	44.2726	16.9		3.90062	0.30405	4.412	0.448666
7.2311	0.376315	44.3024	16.9747		3.90361	0.303077	4.41532	0.450327
7.23706	0.38883	44.3322	17		3.9066	0.302103	4.41864	0.45199
7.24302	0.40769	44.3621	17		3.9096	0.30113	4.42197	0.452864
7.24898	0.432722	44.3919	17		3.91259	0.301345	4.42529	0.453196
7.25494	0.43453	44.4217	17		3.91559	0.301745	4.42862	0.453527
7.2609	0.429659	44.4515	17		3.91858	0.302144	4.43194	0.452501
7.26686	0.414165	44.4813	17		3.92158	0.303109	4.43526	0.450506
7.27282	0.411168	44.5111	17		3.92457	0.304581	4.43859	0.448511
7.27878	0.422094	44.5409	17		3.92757	0.306053	4.44191	0.447536
7.28474	0.424017	44.5708	17		3.93056	0.30688	4.44524	0.447315
7.2907	0.421666	44.6006	17		3.93356	0.304909	4.44856	0.447094
7.29666	0.404582	44.6304	17.051		3.93655	0.302938	4.45188	0.446747
7.30262	0.401891	44.6602	17.1		3.93954	0.300967	4.45521	0.446304
7.30858	0.417584	44.69	17.1		3.94254	0.300413	4.45853	0.445862
7.31454	0.420275	44.7198	17.1		3.94553	0.300113	4.46185	0.445604
7.3205	0.417099	44.7496	17.1		3.94853	0.299814	4.46518	0.445494
7.32646	0.394252	44.7795	17.1		3.95152	0.300708	4.4685	0.445383
7.33242	0.37962	44.8093	17.1		3.95452	0.302754	4.47183	0.444603
7.33838	0.377037	44.8391	17.1		3.95751	0.3048	4.47515	0.443274
7.34434	0.376478	44.8689	17.1		3.96051	0.306643	4.47847	0.441946
7.35029	0.37649	44.8987	17.1		3.9635	0.307492	4.4818	0.439117
7.35625	0.372915	44.9285	17.1		3.9665	0.30834	4.48512	0.435017
7.36221	0.373027	44.9584	17.1		3.96949	0.309189	4.48845	0.430918
7.36817	0.379384	44.9882	17.1272		3.97248	0.30867	4.49177	0.427938
7.37413	0.373895	45.018	17.2		3.97548	0.307872	4.49509	0.425943
7.38009	0.363153	45.0478	17.2		3.97847	0.307073	4.49842	0.423948
7.38605	0.351433	45.0776	17.2		3.98147	0.307854	4.50174	0.422129
7.39201	0.343868	45.1074	17.2		3.98446	0.310275	4.50507	0.420465
7.39797	0.344464	45.1372	17.2		3.98746	0.312696	4.50839	0.418804
7.40393	0.335498	45.1671	17.2		3.99045	0.314324	4.51171	0.417828
7.40989	0.321591	45.1969	17.2		3.99345	0.311504	4.51504	0.417496
7.41585	0.318604	45.2267	17.2		3.99644	0.308683	4.51836	0.417164
7.42181	0.317149	45.2565	17.2		3.99944	0.305863	4.52168	0.417112
7.42777	0.318738	45.2863	17.2		4.00243	0.304442	4.52501	0.417334
7.43373	0.313743	45.3161	17.2153		4.00543	0.303344	4.52833	0.417555
7.43969	0.304804	45.3459	17.2899		4.00842	0.302246	4.53166	0.417114
7.44565	0.300757	45.3758	17.3		4.01142	0.302244	4.53498	0.416004
7.45161	0.299124	45.4056	17.3		4.01441	0.303467	4.5383	0.414896
7.45756	0.303296	45.4354	17.3		4.0174	0.30469	4.54163	0.414061
7.46352	0.308525	45.4652	17.3		4.0204	0.305627	4.54495	0.413507
7.46948	0.314484	45.495	17.3		4.02339	0.304704	4.54828	0.412954
7.47544	0.31373	45.5248	17.3		4.02639	0.30378	4.5516	0.411226
7.4814	0.309721	45.5547	17.3		4.02938	0.302857	4.55492	0.408236
7.48736	0.297206	45.5845	17.3		4.03238	0.301954	4.55825	0.405243
7.49332	0.291667	45.6143	17.3		4.03537	0.301055	4.56157	0.403456
7.49928	0.291667	45.6441	17.3		4.03837	0.300157	4.56489	0.403013
7.50524	0.295685	45.6739	17.3797		4.04136	0.299644	4.56822	0.402571
7.5112	0.301575	45.7037	17.4		4.04436	0.299594	4.57154	0.402386
7.51716	0.312699	45.7335	17.4		4.04735	0.299544	4.57487	0.402496
7.52312	0.322055	45.7634	17.4		4.05035	0.299436	4.57819	0.402607
7.52908	0.329802	45.7932	17.4		4.05334	0.298888	4.58151	0.40201
7.53504	0.326465	45.823	17.4		4.05633	0.298339	4.58484	0.40057
7.541	0.319271	45.8528	17.4		4.05933	0.29779	4.58816	0.39913
7.54696	0.302982	45.8826	17.4		4.06232	0.295886	4.59149	0.398531
7.55292	0.288541	45.9124	17.4		4.06532	0.293589	4.59481	0.398973
7.55888	0.276026	45.9422	17.4		4.06831	0.291293	4.59813	0.399418
7.56484	0.28753	45.9721	17.4		4.07131	0.290229	4.60146	0.400103
7.5708	0.305117	46.0019	17.4729		4.0743	0.290753	4.60478	0.4011
7.57676	0.325977	46.0317	17.5		4.0773	0.291277	4.60811	0.402098
7.58272	0.337695	46.0615	17.5		4.08029	0.291777	4.61143	0.402285
7.58868	0.33849	46.0913	17.5		4.08329	0.292051	4.61475	0.401398
7.59463	0.330017	46.1211	17.5		4.08628	0.292326	4.61808	0.400513
7.60059	0.318636	46.151	17.5		4.08927	0.2926	4.6214	0.398926
7.60655	0.304929	46.1808	17.5		4.09227	0.292516	4.62472	0.396378
7.61251	0.29901	46.2106	17.5		4.09526	0.292316	4.62805	0.393829
7.61847	0.303778	46.2404	17.5		4.09826	0.292116	4.63137	0.391647
7.62443	0.300125	46.2702	17.5		4.10125	0.292095	4.6347	0.389986
7.63039	0.293778	46.3	17.5		4.10425	0.292319	4.63802	0.388325
7.63635	0.290401	46.3298	17.5496		4.10724	0.292543	4.64135	0.387918
7.64231	0.29534	46.3597	17.6		4.11024	0.292701	4.64467	0.389359
7.64827	0.313416	46.3895	17.6		4.11323	0.292077	4.64799	0.390799
7.65423	0.319794	46.4193	17.6		4.11623	0.291453	4.65132	0.392458
7.66019	0.321245	46.4491	17.6		4.11922	0.290829	4.65464	0.394451
7.66615	0.318464	46.4789	17.6		4.12221	0.290002	4.65796	0.396446
7.67211	0.318353	46.5087	17.6		4.12521	0.289104	4.66129	0.398741
7.67807	0.32312	46.5385	17.6		4.1282	0.288206	4.66461	0.40151
7.68403	0.332317	46.5684	17.6		4.1312	0.287527	4.66794	0.40428
7.68999	0.343639	46.5982	17.6		4.13419	0.287178	4.67126	0.406462
7.69595	0.348622	46.628	17.6		4.13719	0.286828	4.67458	0.407681
7.70191	0.351301	46.6578	17.626		4.14018	0.286418	4.67791	0.408901
7.70787	0.349116	46.6876	17.7		4.14318	0.28507	4.68123	0.409832
7.71382	0.345783	46.7174	17.7		4.14617	0.283723	4.68455	0.410275
7.71978	0.34181	46.7473	17.7		4.14917	0.282375	4.68788	0.410719
7.72574	0.341667	46.7771	17.7		4.15216	0.282792	4.6912	0.41032
7.7317	0.339963	46.8069	17.7		4.15516	0.283891	4.69453	0.408436
7.73766	0.334004	46.8367	17.7		4.15815	0.284988	4.69785	0.406553
7.74362	0.325509	46.8665	17.7		4.16115	0.285676	4.70118	0.405922
7.74958	0.315377	46.8963	17.7		4.16414	0.285701	4.7045	0.407583
7.75554	0.314112	46.9261	17.7		4.16713	0.285726	4.70782	0.409245
7.7615	0.31872	46.956	17.7		4.17013	0.285771	4.71115	0.411327
7.76746	0.338783	46.9858	17.7192		4.17312	0.286245	4.71447	0.414207
7.77342	0.345965	47.0156	17.8		4.17612	0.286719	4.71779	0.417089
7.77938	0.343582	47.0454	17.8		4.17911	0.287193	4.72112	0.420677
7.78534	0.337638	47.0752	17.8		4.18211	0.286701	4.72444	0.425663
7.7913	0.332797	47.105	17.8		4.1851	0.285803	4.72777	0.430649
7.79726	0.333392	47.1348	17.8		4.1881	0.284904	4.73109	0.433128
7.80322	0.327339	47.1647	17.8		4.19109	0.284051	4.73441	0.43047
7.80918	0.315619	47.1945	17.8		4.19409	0.283277	4.73774	0.427811
7.81514	0.327183	47.2243	17.8		4.19708	0.282504	4.74106	0.425541
7.8211	0.342991	47.2541	17.8		4.20008	0.281746	4.74439	0.424101
7.82706	0.361069	47.2839	17.8		4.20307	0.281622	4.74771	0.422659
7.83301	0.374624	47.3137	17.8		4.20606	0.281497	4.75103	0.421598
7.83897	0.383761	47.3435	17.8		4.20906	0.281372	4.75436	0.421377
7.84493	0.379906	47.3734	17.8779		4.21205	0.281881	4.75768	0.421154
7.85089	0.370163	47.4032	17.9		4.21505	0.282679	4.761	0.4212
7.85685	0.342353	47.433	17.9		4.21804	0.283478	4.76433	0.421865
7.86281	0.328042	47.4628	17.9		4.22104	0.284077	4.76765	0.422529
7.86877	0.328836	47.4926	17.9		4.22403	0.284302	4.77098	0.423454
7.87473	0.334521	47.5224	17.9		4.22703	0.284527	4.7743	0.425007
7.88069	0.342349	47.5523	17.9		4.23002	0.284733	4.77762	0.426558
7.88665	0.35685	47.5821	17.9		4.23302	0.282312	4.78095	0.428047
7.89261	0.36065	47.6119	17.9		4.23601	0.279892	4.78427	0.429375
7.89857	0.350717	47.6417	17.9		4.239	0.277471	4.7876	0.430704
7.90453	0.350447	47.6715	17.9		4.242	0.278066	4.79092	0.431421
7.91049	0.353049	47.7013	17.9711		4.24499	0.280163	4.79424	0.430534
7.91645	0.353645	47.7311	18		4.24799	0.282259	4.79757	0.429649
7.92241	0.35408	47.761	18		4.25098	0.283847	4.80089	0.427605
7.92837	0.354279	47.7908	18		4.25398	0.284396	4.80422	0.422398
7.93433	0.35866	47.8206	18		4.25697	0.284945	4.80754	0.417191
7.94029	0.365335	47.8504	18		4.25997	0.285494	4.81086	0.413883
7.94625	0.386195	47.8802	18		4.26296	0.286339	4.81419	0.415987
7.95221	0.398966	47.91	18		4.26596	0.287187	4.81751	0.418091
7.95817	0.397972	47.9398	18		4.26895	0.288036	4.82083	0.420502
7.96413	0.394642	47.9697	18		4.27194	0.287555	4.82416	0.423826
7.97008	0.390367	47.9995	18		4.27494	0.286357	4.82748	0.427149
7.97604	0.392751	48.0293	18.0482		4.27794	0.285159	4.83081	0.429264
7.982	0.396202	48.0591	18.1		4.28093	0.284627	4.83413	0.427601
7.98796	0.401765	48.0889	18.1		4.28392	0.285576	4.83745	0.42594
7.99392	0.41334	48.1187	18.1		4.28692	0.286524	4.84078	0.42407
7.99988	0.428042	48.1486	18.1		4.28991	0.287472	4.8441	0.421522
8.00584	0.42736	48.1784	18.1		4.29291	0.288227	4.84743	0.418974
8.0118	0.421805	48.2082	18.1		4.2959	0.288976	4.85075	0.41745
8.01776	0.405715	48.238	18.1		4.2989	0.289724	4.85407	0.419443
8.02372	0.388509	48.2678	18.1		4.30189	0.291135	4.8574	0.421438
8.02968	0.370631	48.2976	18.1		4.30489	0.292931	4.86072	0.422926
8.03564	0.374741	48.3274	18.1		4.30788	0.294728	4.86404	0.422594
8.0416	0.385273	48.3573	18.1242		4.31088	0.296241	4.86737	0.422262
8.04756	0.409905	48.3871	18.2		4.31387	0.297064	4.87069	0.421953
8.05352	0.430317	48.4169	18.2		4.31686	0.297888	4.87402	0.421732
8.05948	0.447798	48.4467	18.2		4.31986	0.298712	4.87734	0.421511
8.06544	0.447703	48.4765	18.2		4.32285	0.296444	4.88066	0.421621
8.0714	0.446426	48.5063	18.2		4.32585	0.294023	4.88399	0.423061
8.07736	0.446824	48.5361	18.2		4.32884	0.291602	4.88731	0.424501
8.08332	0.443353	48.566	18.2		4.33184	0.289871	4.89064	0.425943
8.08928	0.436797	48.5958	18.2		4.33483	0.288573	4.89396	0.427383
8.09524	0.429021	48.6256	18.2		4.33783	0.287275	4.89728	0.428823
8.10119	0.427084	48.6554	18.2		4.34082	0.285896	4.90061	0.429615
8.10715	0.449134	48.6852	18.2174		4.34382	0.284298	4.90393	0.427509
8.11311	0.469628	48.715	18.3		4.34681	0.282701	4.90726	0.425404
8.11907	0.4887	48.7448	18.3		4.3498	0.281104	4.91058	0.423512
8.12503	0.492338	48.7747	18.3		4.3528	0.28072	4.9139	0.422625
8.13099	0.492074	48.8045	18.3		4.35579	0.280421	4.91723	0.42174
8.13695	0.486512	48.8343	18.3		4.35879	0.280121	4.92055	0.421385
8.14291	0.478913	48.8641	18.3		4.36178	0.279227	4.92387	0.423712
8.14887	0.469179	48.8939	18.3		4.36478	0.277929	4.9272	0.426039
8.15483	0.476027	48.9237	18.3		4.36777	0.276632	4.93052	0.42779
8.16079	0.484833	48.9536	18.3		4.37077	0.275539	4.93385	0.426462
8.16675	0.481059	48.9834	18.3		4.37376	0.275039	4.93717	0.425133
8.17271	0.479542	49.0132	18.308		4.37676	0.274541	4.9405	0.423458
8.17867	0.480734	49.043	18.3825		4.37975	0.274041	4.94382	0.4198
8.18463	0.493956	49.0728	18.4		4.38275	0.272993	4.94714	0.416143
8.19059	0.509997	49.1026	18.4		4.38574	0.271895	4.95047	0.412922
8.19655	0.520129	49.1324	18.4		4.38873	0.270798	4.95379	0.412369
8.20251	0.524747	49.1623	18.4		4.39173	0.269872	4.95711	0.411814
8.20847	0.521767	49.1921	18.4		4.39472	0.269074	4.96044	0.411684
8.21443	0.52041	49.2219	18.4		4.39772	0.268275	4.96376	0.414343
8.22039	0.520089	49.2517	18.4		4.40071	0.267084	4.96709	0.417002
8.22634	0.526645	49.2815	18.4		4.40371	0.264638	4.97041	0.41921
8.2323	0.53604	49.3113	18.4		4.4067	0.262193	4.97373	0.418213
8.23826	0.549946	49.3411	18.4		4.4097	0.259747	4.97706	0.417217
8.24422	0.564133	49.371	18.4699		4.41269	0.259365	4.98038	0.415979
8.25018	0.577885	49.4008	18.5		4.41569	0.259216	4.9837	0.412876
8.25614	0.57411	49.4306	18.5		4.41868	0.259065	4.98703	0.409773
8.2621	0.567745	49.4604	18.5		4.42167	0.259558	4.99035	0.406988
8.26806	0.556621	49.4902	18.5		4.42467	0.260557	4.99368	0.406878
8.27402	0.561977	49.52	18.5		4.42767	0.261555	4.997	0.406767
8.27998	0.575287	49.5499	18.5		4.43066	0.262477	5.00033	0.406635
8.28594	0.590379	49.5797	18.5		4.43365	0.263125	5.00365	0.406301
8.2919	0.603198	49.6095	18.5		4.43665	0.263774	5.00697	0.405968
8.29786	0.611144	49.6393	18.5		4.43964	0.264423	5.0103	0.405428
8.30382	0.609165	49.6691	18.5		4.44264	0.264544	5.01362	0.402769
8.30978	0.601616	49.6989	18.5631		4.44563	0.264594	5.01694	0.40011
8.31574	0.602481	49.7287	18.6		4.44863	0.264643	5.02027	0.397587
8.3217	0.608194	49.7586	18.6		4.45162	0.263964	5.02359	0.396589
8.32766	0.62528	49.7884	18.6		4.45462	0.262666	5.02692	0.395594
8.33361	0.635254	49.8182	18.6		4.45761	0.261369	5.03024	0.394876
8.33957	0.640617	49.848	18.6		4.46061	0.259754	5.03356	0.397757
8.34553	0.643951	49.8778	18.6		4.4636	0.256884	5.03689	0.400637
8.35149	0.647578	49.9076	18.6		4.46659	0.254014	5.04021	0.4032
8.35745	0.652544	49.9374	18.6		4.46959	0.251144	5.04354	0.401094
8.36341	0.661833	49.9673	18.6		4.47258	0.252021	5.04686	0.398989
8.36937	0.674349	49.9971	18.6		4.47558	0.253493	5.05018	0.396992
8.37533	0.68402	50.0269	18.6		4.47857	0.254965	5.05351	0.396881
8.38129	0.694604	50.0567	18.6224		4.48157	0.256346	5.05683	0.396772
8.38725	0.709702	50.0865	18.7		4.48456	0.257644	5.06015	0.396646
8.39321	0.713243	50.1163	18.7		4.48756	0.258941	5.06348	0.396204
8.39917	0.706886	50.1462	18.7		4.49055	0.260138	5.0668	0.39576
8.40513	0.705487	50.176	18.7		4.49355	0.260887	5.07013	0.395319
8.41109	0.709574	50.2058	18.7		4.49654	0.261636	5.07345	0.394987
8.41705	0.734603	50.2356	18.7		4.49953	0.262384	5.07677	0.394655
8.42301	0.75452	50.2654	18.7		4.50253	0.261024	5.0801	0.394295
8.42897	0.769418	50.2952	18.7		4.50552	0.259278	5.08342	0.392963
8.43493	0.785959	50.325	18.7		4.50852	0.25753	5.08675	0.391634
8.44089	0.800481	50.3549	18.7		4.51151	0.256616	5.09007	0.390341
8.44685	0.801474	50.3847	18.7156		4.51451	0.256516	5.09339	0.390673
8.45281	0.805367	50.4145	18.8		4.5175	0.256417	5.09672	0.391005
8.45877	0.812519	50.4443	18.8		4.5205	0.256031	5.10004	0.391367
8.46472	0.826443	50.4741	18.8		4.52349	0.254209	5.10337	0.394136
8.47068	0.840835	50.5039	18.8		4.52649	0.252387	5.10669	0.396906
8.47664	0.845206	50.5337	18.8		4.52948	0.250565	5.11001	0.39967
8.4826	0.850964	50.5636	18.8		4.53247	0.250683	5.11334	0.400444
8.48856	0.858513	50.5934	18.8		4.53547	0.251207	5.11666	0.40122
8.49452	0.868625	50.6232	18.8		4.53847	0.251731	5.11998	0.401997
8.50048	0.879937	50.653	18.8		4.54146	0.252437	5.12331	0.403103
8.50644	0.89563	50.6828	18.8		4.54445	0.253336	5.12663	0.404211
8.5124	0.911644	50.7126	18.8066		4.54745	0.254235	5.12996	0.405317
8.51836	0.928131	50.7425	18.8811		4.55044	0.254967	5.13328	0.404568
8.52432	0.940443	50.7723	18.9		4.55344	0.254742	5.1366	0.403791
8.53028	0.951142	50.8021	18.9		4.55643	0.254518	5.13993	0.403017
8.53624	0.961274	50.8319	18.9		4.55943	0.254293	5.14325	0.401482
8.5422	0.968106	50.8617	18.9		4.56242	0.253705	5.14658	0.399931
8.54816	0.969298	50.8915	18.9		4.56542	0.253032	5.1499	0.39838
8.55412	0.972824	50.9213	18.9		4.56841	0.252357	5.15322	0.397903
8.56008	0.977426	50.9512	18.9		4.57141	0.251063	5.15655	0.397461
8.56604	0.984577	50.981	18.9		4.5744	0.249067	5.15987	0.397018
8.572	0.99459	51.0108	18.9		4.57739	0.24707	5.16319	0.398172
8.57796	1.01028	51.0406	18.9		4.58039	0.245213	5.16652	0.399389
8.58392	1.02833	51.0704	18.968		4.58338	0.24429	5.16984	0.400608
8.58987	1.0476	51.1002	19		4.58638	0.243367	5.17317	0.402248
8.59583	1.06842	51.13	19		4.58937	0.242443	5.17649	0.40391
8.60179	1.0839	51.1599	19		4.59237	0.241401	5.17981	0.405571
8.60775	1.08688	51.1897	19		4.59536	0.240329	5.18314	0.405352
8.61371	1.09592	51.2195	19		4.59836	0.239256	5.18646	0.405022
8.61967	1.10864	51.2493	19		4.60135	0.238036	5.18979	0.40469
8.62563	1.1283	51.2791	19		4.60435	0.236639	5.19311	0.403839
8.63159	1.14751	51.3089	19		4.60734	0.235241	5.19643	0.40295
8.63755	1.16439	51.3387	19		4.61034	0.234168	5.19976	0.402063
8.64351	1.1759	51.3686	19		4.61333	0.235665	5.20308	0.400766
8.64947	1.18364	51.3984	19.0613		4.61632	0.237162	5.20641	0.399437
8.65543	1.19338	51.4282	19.1		4.61932	0.23866	5.20973	0.398109
8.66139	1.19929	51.458	19.1		4.62231	0.238538	5.21305	0.397694
8.66735	1.19194	51.4878	19.1		4.62531	0.237939	5.21638	0.397362
8.67331	1.18845	51.5176	19.1		4.6283	0.23734	5.2197	0.397028
8.67927	1.18805	51.5475	19.1		4.6313	0.236265	5.22302	0.396999
8.68523	1.20246	51.5773	19.1		4.63429	0.234568	5.22635	0.396999
8.69119	1.21934	51.6071	19.1		4.63729	0.232871	5.22967	0.397001
8.69715	1.23782	51.6369	19.1		4.64028	0.231352	5.233	0.3978
8.70311	1.25536	51.6667	19.1		4.64328	0.231552	5.23632	0.398685
8.70907	1.27205	51.6965	19.1		4.64627	0.231752	5.23965	0.39957
8.71503	1.29024	51.7263	19.1409		4.64926	0.231951	5.24297	0.401646
8.72098	1.30796	51.7562	19.2		4.65226	0.233431	5.24629	0.403862
8.72694	1.32187	51.786	19.2		4.65525	0.235328	5.24962	0.406078
8.7329	1.33693	51.8158	19.2		4.65825	0.237224	5.25294	0.405844
8.73886	1.35322	51.8456	19.2		4.66124	0.238706	5.25626	0.405289
8.74482	1.36887	51.8754	19.2		4.66424	0.239605	5.25959	0.404734
8.75078	1.3839	51.9052	19.2		4.66723	0.240503	5.26291	0.403791
8.75674	1.39582	51.9351	19.2		4.67023	0.241439	5.26623	0.402796
8.7627	1.41278	51.9649	19.2		4.67322	0.242837	5.26956	0.401798
8.76866	1.43582	51.9947	19.2		4.67622	0.244234	5.27288	0.399937
8.77462	1.44593	52.0245	19.2		4.67921	0.245632	5.27621	0.397943
8.78058	1.45261	52.0543	19.2144		4.68221	0.246074	5.27953	0.39595
8.78654	1.46235	52.0841	19.3		4.6852	0.246173	5.28285	0.398428
8.7925	1.47533	52.1139	19.3		4.6882	0.246273	5.28618	0.40164
8.79846	1.49281	52.1438	19.3		4.69119	0.246571	5.2895	0.404854
8.80442	1.50381	52.1736	19.3		4.69418	0.24717	5.29283	0.405806
8.81038	1.51354	52.2034	19.3		4.69718	0.24777	5.29615	0.406359
8.81634	1.53798	52.2332	19.3		4.70017	0.248359	5.29947	0.406912
8.8223	1.56984	52.263	19.3		4.70317	0.248782	5.3028	0.409517
8.82826	1.61354	52.2928	19.3		4.70616	0.249206	5.30612	0.41251
8.83422	1.65233	52.3226	19.3		4.70916	0.249631	5.30945	0.415503
8.84018	1.68792	52.3525	19.3		4.71215	0.251238	5.31277	0.415445
8.84614	1.68514	52.3823	19.3076		4.71515	0.253309	5.31609	0.414782
8.8521	1.69017	52.4121	19.4		4.71814	0.255381	5.31942	0.414116
8.85805	1.70964	52.4419	19.4		4.72114	0.257613	5.32274	0.414183
8.86401	1.74463	52.4717	19.4		4.72413	0.260108	5.32607	0.414404
8.86997	1.78714	52.5015	19.4		4.72713	0.262604	5.32939	0.414627
8.87593	1.81878	52.5313	19.4		4.73012	0.265015	5.33271	0.414396
8.88189	1.84639	52.5612	19.4		4.73311	0.265389	5.33604	0.414062
8.88785	1.86546	52.591	19.4		4.73611	0.265764	5.33936	0.413731
8.89381	1.87246	52.6208	19.4		4.7391	0.266138	5.34269	0.414293
8.89977	1.87266	52.6506	19.4		4.7421	0.266547	5.34601	0.415068
8.90573	1.89253	52.6804	19.4		4.74509	0.266971	5.34933	0.415844
8.91169	1.91488	52.7102	19.4		4.74809	0.267396	5.35266	0.41786
8.91765	1.9415	52.7401	19.4		4.75108	0.267667	5.35598	0.420185
8.92361	1.9668	52.7699	19.4662		4.75408	0.267667	5.3593	0.422512
8.92957	1.99123	52.7997	19.5		4.75707	0.267667	5.36263	0.421947
8.93553	2.02101	52.8295	19.5		4.76006	0.267677	5.36595	0.420618
8.94149	2.04922	52.8593	19.5		4.76306	0.268151	5.36928	0.419291
8.94745	2.07147	52.8891	19.5		4.76605	0.268625	5.3726	0.418655
8.95341	2.07737	52.9189	19.5		4.76905	0.269099	5.37592	0.418213
8.95937	2.07101	52.9488	19.5		4.77204	0.267087	5.37925	0.41777
8.96532	2.08755	52.9786	19.5		4.77504	0.263918	5.38257	0.414667
8.97128	2.11076	53.0084	19.5		4.77803	0.260749	5.38589	0.410789
8.97724	2.1483	53.0382	19.5		4.78103	0.258974	5.38922	0.40691
8.9832	2.17335	53.068	19.5		4.78402	0.259873	5.39254	0.407017
8.98916	2.18766	53.0978	19.5594		4.78702	0.260772	5.39587	0.408346
8.99512	2.20264	53.1276	19.6		4.79001	0.261657	5.39919	0.409678
9.00108	2.21994	53.1575	19.6		4.79301	0.259062	5.40252	0.410086
9.00704	2.24716	53.1873	19.6		4.796	0.256466	5.40584	0.410194
9.013	2.27907	53.2171	19.6		4.79899	0.253871	5.40916	0.410305
9.01896	2.31562	53.2469	19.6		4.80199	0.250679	5.41249	0.409172
9.02492	2.33922	53.2767	19.6		4.80498	0.247186	5.41581	0.407621
9.03088	2.36011	53.3065	19.6		4.80798	0.243692	5.41913	0.406073
9.03684	2.38117	53.3364	19.6		4.81097	0.241431	5.42246	0.40616
9.0428	2.40269	53.3662	19.6		4.81397	0.24173	5.42578	0.406826
9.04876	2.42474	53.396	19.6		4.81696	0.242029	5.42911	0.40749
9.05472	2.45607	53.4258	19.6395		4.81996	0.242329	5.43243	0.406778
9.06068	2.49038	53.4556	19.7		4.82295	0.241792	5.43575	0.40556
9.06664	2.52892	53.4854	19.7		4.82595	0.241243	5.43908	0.404339
9.0726	2.56053	53.5152	19.7		4.82894	0.240694	5.4424	0.404322
9.07856	2.58318	53.5451	19.7		4.83194	0.239048	5.44573	0.404764
9.08452	2.60432	53.5749	19.7		4.83493	0.236802	5.44905	0.405207
9.09047	2.62555	53.6047	19.7		4.83793	0.234556	5.45237	0.405174
9.09643	2.65336	53.6345	19.7		4.84092	0.232847	5.4557	0.404953
9.10239	2.68891	53.6643	19.7		4.84391	0.232348	5.45902	0.40473
9.10835	2.73599	53.6941	19.7		4.84691	0.231849	5.46235	0.407322
9.11431	2.78048	53.7239	19.7		4.8499	0.231349	5.46567	0.411091
9.12027	2.82211	53.7538	19.7125		4.8529	0.230439	5.46899	0.414858
9.12623	2.82449	53.7836	19.8		4.85589	0.229516	5.47232	0.41654
9.13219	2.82878	53.8134	19.8		4.85889	0.228593	5.47564	0.417316
9.13815	2.83632	53.8432	19.8		4.86188	0.226823	5.47896	0.418091
9.14411	2.86045	53.873	19.8		4.86488	0.224552	5.48229	0.418028
9.15007	2.89201	53.9028	19.8		4.86787	0.222282	5.48561	0.417585
9.15603	2.92181	53.9327	19.8		4.87087	0.220956	5.48894	0.417141
9.16199	2.95513	53.9625	19.8		4.87386	0.221954	5.49226	0.416323
9.16795	2.99545	53.9923	19.8		4.87685	0.222952	5.49558	0.415325
9.17391	3.0294	54.0221	19.8		4.87985	0.22395	5.49891	0.41433
9.17987	3.05999	54.0519	19.8		4.88284	0.222294	5.50223	0.413183
9.18583	3.0797	54.0817	19.8057		4.88584	0.220497	5.50556	0.411964
9.19179	3.10286	54.1115	19.9		4.88883	0.2187	5.50888	0.410746
9.19775	3.13465	54.1414	19.9		4.89183	0.216842	5.5122	0.409599
9.20371	3.17471	54.1712	19.9		4.89482	0.214946	5.51553	0.408491
9.20966	3.2198	54.201	19.9		4.89782	0.21305	5.51885	0.407383
9.21562	3.23602	54.2308	19.9		4.90081	0.211342	5.52217	0.407869
9.22158	3.2492	54.2606	19.9		4.90381	0.210144	5.5255	0.409201
9.22754	3.25874	54.2904	19.9		4.9068	0.208947	5.52882	0.41053
9.2335	3.28124	54.3202	19.9		4.90979	0.207749	5.53215	0.410858
9.23946	3.31282	54.3501	19.9		4.91279	0.208178	5.53547	0.410637
9.24542	3.35688	54.3799	19.9		4.91578	0.208727	5.53879	0.410414
9.25138	3.40033	54.4097	19.9		4.91878	0.209276	5.54212	0.40984
9.25734	3.43768	54.4395	19.9738		4.92177	0.209944	5.54544	0.409063
9.2633	3.47117	54.4693	20		4.92477	0.210692	5.54877	0.408287
9.26926	3.50156	54.4991	20		4.92776	0.211441	5.55209	0.407721
9.27522	3.53839	54.529	20		4.93076	0.212379	5.55541	0.407278
9.28118	3.57461	54.5588	20		4.93375	0.213876	5.55874	0.406836
9.28714	3.6046	54.5886	20		4.93675	0.215373	5.56206	0.406668
9.2931	3.62789	54.6184	20		4.93974	0.216871	5.56539	0.406668
9.29906	3.64497	54.6482	20		4.94274	0.215974	5.56871	0.406668
9.30502	3.67878	54.678	20		4.94573	0.214851	5.57203	0.406057
9.31098	3.7168	54.7078	20		4.94872	0.213728	5.57536	0.40506
9.31694	3.76031	54.7377	20		4.95172	0.212978	5.57868	0.404062
9.3229	3.78885	54.7675	20.0582		4.95471	0.212503	5.582	0.404736
9.32886	3.80156	54.7973	20.1		4.95771	0.212029	5.58533	0.406509
9.33482	3.82423	54.8271	20.1		4.9607	0.211994	5.58865	0.408283
9.34078	3.84959	54.8569	20.1		4.9637	0.213393	5.59198	0.410912
9.34674	3.8772	54.8867	20.1		4.96669	0.21479	5.5953	0.414124
9.3527	3.90643	54.9165	20.1		4.96969	0.216188	5.59862	0.417336
9.35865	3.93762	54.9464	20.1		4.97268	0.217652	5.60195	0.418016
9.36461	3.96619	54.9762	20.1		4.97568	0.219125	5.60527	0.41691
9.37057	3.99298	55.006	20.1		4.97867	0.220597	5.6086	0.415802
9.37653	4.01006	55.0358	20.1		4.98167	0.220153	5.61192	0.414248
9.38249	4.03171	55.0656	20.1		4.98466	0.218182	5.61524	0.412363
9.38845	4.05972	55.0954	20.1514		4.98766	0.216211	5.61857	0.41048
9.39441	4.0942	55.1252	20.2		4.99065	0.214732	5.62189	0.409668
9.40037	4.13145	55.1551	20.2		4.99364	0.215031	5.62521	0.409668
9.40633	4.17635	55.1849	20.2		4.99664	0.21533	5.62854	0.409668
9.41229	4.20896	55.2147	20.2		4.99963	0.21563	5.63186	0.410103
9.41825	4.22187	55.2445	20.2		5.00263	0.215426	5.63519	0.410877
9.42421	4.2533	55.2743	20.2		5.00562	0.215151	5.63851	0.411654
9.43017	4.29253	55.3041	20.2		5.00862	0.214877	5.64184	0.411695
9.43613	4.33484	55.334	20.2		5.01161	0.214092	5.64516	0.41114
9.44209	4.36602	55.3638	20.2		5.01461	0.212869	5.64848	0.410587
9.44805	4.37655	55.3936	20.2		5.0176	0.211646	5.65181	0.411238
9.45401	4.38374	55.4234	20.2		5.0206	0.211143	5.65513	0.412899
9.45997	4.3893	55.4532	20.2107		5.02359	0.213539	5.65845	0.414562
9.46593	4.41343	55.483	20.3		5.02658	0.215935	5.66178	0.415335
9.47189	4.44445	55.5128	20.3		5.02958	0.21833	5.6651	0.415335
9.47784	4.49014	55.5427	20.3		5.03257	0.219267	5.66843	0.415335
9.4838	4.52606	55.5725	20.3		5.03557	0.219966	5.67175	0.415043
9.48976	4.55646	55.6023	20.3		5.03856	0.220665	5.67507	0.414488
9.49572	4.58361	55.6321	20.3		5.04156	0.220792	5.6784	0.413933
9.50168	4.61281	55.6619	20.3		5.04455	0.220393	5.68172	0.413723
9.50764	4.64758	55.6917	20.3		5.04755	0.219993	5.68504	0.413834
9.5136	4.67514	55.7215	20.3		5.05054	0.219432	5.68837	0.413944
9.51956	4.69798	55.7514	20.3		5.05354	0.218134	5.69169	0.416088
9.52552	4.71935	55.7812	20.3039		5.05653	0.216836	5.69502	0.420187
9.53148	4.74278	55.811	20.4		5.05952	0.215538	5.69834	0.424286
9.53744	4.77278	55.8408	20.4		5.06252	0.217076	5.70166	0.426167
9.5434	4.79756	55.8706	20.4		5.06552	0.219147	5.70499	0.425835
9.54936	4.81842	55.9004	20.4		5.06851	0.221219	5.70831	0.425501
9.55532	4.84743	55.9303	20.4		5.0715	0.221461	5.71164	0.425224
9.56128	4.87883	55.9601	20.4		5.0745	0.219888	5.71496	0.425003
9.56724	4.91538	55.9899	20.4		5.07749	0.218316	5.71828	0.424782
9.5732	4.95385	56.0197	20.4		5.08049	0.217114	5.72161	0.424025
9.57916	4.99398	56.0495	20.4		5.08348	0.217812	5.72493	0.422695
9.58512	5.02917	56.0793	20.4		5.08648	0.218511	5.72826	0.421366
9.59108	5.05959	56.1091	20.4		5.08947	0.219209	5.73158	0.420246
9.59703	5.0721	56.139	20.4724		5.09247	0.217525	5.7349	0.419359
9.60299	5.08771	56.1688	20.5		5.09546	0.215329	5.73823	0.418472
9.60895	5.10639	56.1986	20.5		5.09846	0.213133	5.74155	0.418568
9.61491	5.13948	56.2284	20.5		5.10145	0.211662	5.74488	0.419788
9.62087	5.17482	56.2582	20.5		5.10445	0.210963	5.7482	0.421007
9.62683	5.20541	56.288	20.5		5.10744	0.210264	5.75152	0.42182
9.63279	5.22976	56.3178	20.5		5.11043	0.209652	5.75485	0.422152
9.63875	5.24705	56.3477	20.5		5.11343	0.209552	5.75817	0.422485
9.64471	5.2637	56.3775	20.5		5.11642	0.209452	5.7615	0.422369
9.65067	5.28137	56.4073	20.5		5.11942	0.209352	5.76482	0.421705
9.65663	5.30839	56.4371	20.5		5.12241	0.209011	5.76814	0.42104
9.66259	5.33498	56.4669	20.5564		5.12541	0.208612	5.77147	0.420424
9.66855	5.361	56.4967	20.6		5.1284	0.208213	5.77479	0.419868
9.67451	5.37425	56.5266	20.6		5.1314	0.208279	5.77811	0.419313
9.68047	5.38446	56.5564	20.6		5.13439	0.208878	5.78144	0.419287
9.68643	5.40731	56.5862	20.6		5.13739	0.209477	5.78476	0.419952
9.69239	5.42729	56.616	20.6		5.14038	0.209772	5.78809	0.420616
9.69835	5.44298	56.6458	20.6		5.14337	0.207975	5.79141	0.421423
9.70431	5.45035	56.6756	20.6		5.14637	0.206178	5.79473	0.422421
9.71027	5.45532	56.7054	20.6		5.14936	0.204382	5.79806	0.423418
9.71623	5.47737	56.7353	20.6		5.15236	0.203587	5.80138	0.423817
9.72218	5.4965	56.7651	20.6		5.15535	0.203063	5.80471	0.423374
9.72814	5.51061	56.7949	20.6496		5.15835	0.202539	5.80803	0.422932
9.7341	5.52841	56.8247	20.7		5.16134	0.202798	5.81135	0.423479
9.74006	5.54781	56.8545	20.7		5.16434	0.204021	5.81468	0.425474
9.74602	5.56092	56.8843	20.7		5.16733	0.205243	5.818	0.427467
9.75198	5.57601	56.9141	20.7		5.17033	0.206279	5.82132	0.428005
9.75794	5.59508	56.944	20.7		5.17332	0.20578	5.82465	0.426342
9.7639	5.61532	56.9738	20.7		5.17631	0.205281	5.82797	0.424681
9.76986	5.63618	57.0036	20.7		5.17931	0.204782	5.8313	0.422672
9.77582	5.6355	57.0334	20.7		5.1823	0.203073	5.83462	0.420124
9.78178	5.63295	57.0632	20.7		5.1853	0.201002	5.83794	0.417576
9.78774	5.62718	57.093	20.7		5.18829	0.198931	5.84127	0.415916
9.7937	5.64461	57.1228	20.7321		5.19129	0.195464	5.84459	0.415695
9.79966	5.67619	57.1527	20.8		5.19428	0.190148	5.84792	0.415474
9.80562	5.70141	57.1825	20.8		5.19728	0.184833	5.85124	0.416245
9.81158	5.71741	57.2123	20.8		5.20027	0.180027	5.85456	0.418682
9.81754	5.70886	57.2421	20.8		5.20327	0.180326	5.85789	0.42112
9.8235	5.70254	57.2719	20.8		5.20626	0.180626	5.86121	0.42182
9.82946	5.69777	57.3017	20.8		5.20925	0.180926	5.86454	0.419493
9.83542	5.71033	57.3316	20.8		5.21225	0.18145	5.86786	0.417166
9.84137	5.72679	57.3614	20.8		5.21525	0.182049	5.87118	0.416021
9.84733	5.75043	57.3912	20.8		5.21824	0.182648	5.87451	0.417017
9.85329	5.77571	57.421	20.8		5.22123	0.183658	5.87783	0.418015
9.85925	5.80233	57.4508	20.8027		5.22423	0.185255	5.88115	0.41955
9.86521	5.83225	57.4806	20.9		5.22722	0.186852	5.88448	0.422098
[truncated: 10,413 more rows]

## Sheet: Figure 1c
Figure 1c
ATF:Monomer																	ATF:Dimer
Time	Cycle: 5 ATF0.14 nM_Y	Fitted Cycle: 5ATF 0.14 nM_Y	Cycle: 6 ATF0.14 nM_Y	Fitted Cycle: 6ATF 0.14 nM_Y	Cycle: 7 ATF0.41 nM_Y	Fitted Cycle: 7ATF 0.41 nM_Y	Cycle: 8 ATF1.2 nM_Y	Fitted Cycle: 8ATF 1.2 nM_Y	Cycle: 9 ATF3.7 nM_Y	Fitted Cycle: 9ATF 3.7 nM_Y	Cycle: 10 ATF11 nM_Y	Fitted Cycle: 10ATF 11 nM_Y	Cycle: 11 ATF33 nM_Y	Fitted Cycle: 11ATF 33 nM_Y			Time	Cycle: 5 ATF0.13 nM_Y	Fitted Cycle: 5ATF 0.13 nM_Y	Cycle: 6 ATF0.13 nM_Y	Fitted Cycle: 6ATF 0.13 nM_Y	Cycle: 7 ATF0.41 nM_Y	Fitted Cycle: 7ATF 0.41 nM_Y	Cycle: 8 ATF1.2 nM_Y	Fitted Cycle: 8ATF 1.2 nM_Y	Cycle: 9 ATF3.7 nM_Y	Fitted Cycle: 9ATF 3.7 nM_Y	Cycle: 10 ATF11 nM_Y	Fitted Cycle: 10ATF 11 nM_Y	Cycle: 11 ATF33 nM_Y	Fitted Cycle: 11ATF 33 nM_Y
-60.06	-0.19238	0	-0.3247	0	-0.38867	0	-0.45361	0	-0.63134	0	-0.68555	0	-0.73291	0			-59.96	0.101074	0	-0.00439	0	0.056152	0	0.044434	0	-0.05371	0	0.018066	0	-0.0293	0
-59.96	-0.19238	0	-0.32861	0	-0.38477	0	-0.4458	0	-0.63525	0	-0.67773	0	-0.7329	0			-59.86	0.101074	0	0.00342	0	0.056154	0	0.044435	0	-0.03418	0	0.018066	0	-0.04101	0
-59.86	-0.18457	0	-0.3169	0	-0.38477	0	-0.43408	0	-0.62744	0	-0.66992	0	-0.72119	0			-59.76	0.0932617	0	-0.01611	0	0.063965	0	0.052246	0	-0.05371	0	0.018066	0	-0.0332	0
-59.76	-0.19629	0	-0.3247	0	-0.38477	0	-0.42236	0	-0.604	0	-0.66211	0	-0.70947	0			-59.66	0.101074	0	-0.00439	0	0.044437	0	0.032718	0	-0.03418	0	-0.00146	0	-0.04883	0
-59.66	-0.19629	0	-0.33643	0	-0.39258	0	-0.42236	0	-0.61572	0	-0.67773	0	-0.72119	0			-59.56	0.108886	0	-0.0083	0	0.063965	0	0.052246	0	-0.03418	0	0.029785	0	-0.0293	0
-59.56	-0.19238	0	-0.33252	0	-0.38867	0	-0.42236	0	-0.61181	0	-0.67773	0	-0.73291	0			-59.46	0.108887	0	-0.000488	0	0.071777	0	0.071777	0	-0.03418	0	0.029785	0	-0.02539	0
-59.46	-0.19629	0	-0.34815	0	-0.41602	0	-0.42627	0	-0.60791	0	-0.68164	0	-0.71337	0			-59.36	0.120605	0	0.00342	0	0.063967	0	0.06006	0	-0.02246	0	0.018066	0	-0.02539	0
-59.36	-0.19629	0	-0.34815	0	-0.41211	0	-0.41455	0	-0.59619	0	-0.68164	0	-0.71338	0			-59.26	0.112793	0	0.00342	0	0.063965	0	0.063965	0	-0.03418	0	0.029785	0	-0.02539	0
-59.26	-0.21191	0	-0.34814	0	-0.42383	0	-0.40673	0	-0.59619	0	-0.68164	0	-0.71337	0			-59.16	0.120605	0	0.022949	0	0.063966	0	0.052247	0	-0.03418	0	0.021974	0	-0.0332	0
-59.16	-0.21191	0	-0.34424	0	-0.42383	0	-0.40283	0	-0.58447	0	-0.67773	0	-0.70947	0			-59.06	0.128416	0	0.022948	0	0.083496	0	0.052246	0	-0.02246	0	0.029785	0	-0.02539	0
-59.06	-0.2002	0	-0.33252	0	-0.41992	0	-0.41064	0	-0.59228	0	-0.67773	0	-0.69775	0			-58.96	0.10498	0	0.00342	0	0.083496	0	0.063965	0	-0.04199	0	0.029785	0	-0.01367	0
-58.96	-0.2002	0	-0.33252	0	-0.41992	0	-0.39892	0	-0.58056	0	-0.66992	0	-0.70947	0			-58.86	0.116699	0	0.00732	0	0.067873	0	0.056154	0	-0.03027	0	0.021973	0	-0.0332	0
-58.86	-0.19238	0	-0.32471	0	-0.41212	0	-0.39111	0	-0.58057	0	-0.6582	0	-0.69775	0			-58.76	0.112793	0	0.015137	0	0.07959	0	0.056152	0	-0.02246	0	0.033691	0	-0.0293	0
-58.76	-0.18848	0	-0.32861	0	-0.39648	0	-0.37548	0	-0.57666	0	-0.66211	0	-0.69384	0			-58.66	0.112793	0	0.015137	0	0.075684	0	0.063965	0	-0.03027	0	0.029785	0	-0.02148	0
-58.66	-0.17676	0	-0.3169	0	-0.39258	0	-0.37549	0	-0.57666	0	-0.65039	0	-0.69385	0			-58.56	0.120605	0	0.015137	0	0.067871	0	0.056152	0	-0.03027	0	0.021973	0	-0.04102	0
-58.56	-0.18457	0	-0.3247	0	-0.40039	0	-0.3833	0	-0.58056	0	-0.64648	0	-0.68994	0			-58.46	0.112793	0	0.00342	0	0.067871	0	0.044434	0	-0.04199	0	0.021973	0	-0.0332	0
-58.46	-0.16504	0	-0.30518	0	-0.39258	0	-0.3833	0	-0.58447	0	-0.63867	0	-0.69385	0			-58.36	0.120605	0	0.011229	0	0.067872	0	0.044435	0	-0.03418	0	0.021973	0	-0.0332	0
-58.36	-0.17676	0	-0.3169	0	-0.4043	0	-0.39111	0	-0.59619	0	-0.65039	0	-0.70166	0			-58.26	0.120605	0	0.015137	0	0.075684	0	0.044434	0	-0.02246	0	0.018066	0	-0.0332	0
-58.26	-0.18066	0	-0.31689	0	-0.40039	0	-0.39111	0	-0.58447	0	-0.65039	0	-0.70947	0			-58.16	0.108887	0	0.00342	0	0.079588	0	0.044432	0	-0.04199	0	0.021971	0	-0.02149	0
-58.16	-0.18457	0	-0.32471	0	-0.40039	0	-0.41455	0	-0.61182	0	-0.6582	0	-0.72119	0			-58.06	0.108885	0	0.00342	0	0.063965	0	0.032715	0	-0.03028	0	0.010254	0	-0.0332	0
-58.06	-0.16504	0	-0.31689	0	-0.39258	0	-0.40283	0	-0.604	0	-0.63867	0	-0.71338	0			-57.96	0.101074	0	0.00342	0	0.075684	0	0.032715	0	-0.04199	0	0.021973	0	-0.0293	0
-57.96	-0.16504	0	-0.3169	0	-0.4043	0	-0.41455	0	-0.61181	0	-0.63867	0	-0.73291	0			-57.86	0.108887	0	0.022948	0	0.063966	0	0.040529	0	-0.03418	0	0.010254	0	-0.01758	0
-57.86	-0.19629	0	-0.3169	0	-0.41602	0	-0.43799	0	-0.64697	0	-0.65039	0	-0.73291	0			-57.76	0.120605	0	0.022949	0	0.071777	0	0.052246	0	-0.03418	0	0.018066	0	-0.00977	0
-57.76	-0.2002	0	-0.3247	0	-0.41992	0	-0.4497	0	-0.65087	0	-0.64648	0	-0.74853	0			-57.66	0.120605	0	0.026856	0	0.087402	0	0.063965	0	-0.03418	0	0.029785	0	-0.00977	0
-57.66	-0.19629	0	-0.3208	0	-0.4043	0	-0.4458	0	-0.64697	0	-0.64258	0	-0.73291	0			-57.56	0.120605	0	0.026856	0	0.075684	0	0.060059	0	-0.03418	0	0.033691	0	-0.00195	0
-57.56	-0.19629	0	-0.31689	0	-0.39258	0	-0.43408	0	-0.64306	0	-0.63086	0	-0.74462	0			-57.46	0.120605	0	0.042481	0	0.067871	0	0.060059	0	-0.01465	0	0.041504	0	-0.00195	0
-57.46	-0.18457	0	-0.29346	0	-0.38086	0	-0.43408	0	-0.63135	0	-0.61523	0	-0.70947	0			-57.36	0.132324	0	0.042479	0	0.063967	0	0.06006	0	-0.01465	0	0.037598	0	-0.00586	0
-57.36	-0.18457	0	-0.29346	0	-0.39258	0	-0.4419	0	-0.63135	0	-0.62695	0	-0.72119	0			-57.26	0.128418	0	0.042481	0	0.063965	0	0.083496	0	-0.01465	0	0.049316	0	-0.00195	0
-57.26	-0.19238	0	-0.30517	0	-0.39258	0	-0.46142	0	-0.63134	0	-0.62695	0	-0.729	0			-57.16	0.128418	0	0.054199	0	0.075684	0	0.071777	0	-0.02246	0	0.041504	0	-0.00195	0
-57.16	-0.2041	0	-0.29346	0	-0.40039	0	-0.46143	0	-0.64307	0	-0.63867	0	-0.71729	0			-57.06	0.140135	0	0.054198	0	0.067871	0	0.071777	0	-0.01074	0	0.029785	0	-0.01367	0
-57.06	-0.18457	0	-0.28174	0	-0.39258	0	-0.4497	0	-0.63135	0	-0.60742	0	-0.70947	0			-56.96	0.144043	0	0.054199	0	0.07959	0	0.075684	0	-0.01074	0	0.041504	0	-0.00195	0
-56.96	-0.17285	0	-0.29346	0	-0.39258	0	-0.47314	0	-0.63525	0	-0.63086	0	-0.7329	0			-56.86	0.120605	0	0.046388	0	0.067869	0	0.075682	0	-0.0459	0	0.041504	0	-0.00977	0
-56.86	-0.16504	0	-0.27783	0	-0.39258	0	-0.46533	0	-0.62354	0	-0.61914	0	-0.71338	0			-56.76	0.116699	0	0.042481	0	0.056152	0	0.052246	0	-0.05762	0	0.018066	0	-0.00977	0
-56.76	-0.17676	0	-0.27783	0	-0.4043	0	-0.48486	0	-0.63525	0	-0.63867	0	-0.73291	0			-56.66	0.124512	0	0.046387	0	0.044434	0	0.028809	0	-0.06152	0	0.00635	0	-0.02539	0
-56.66	-0.17285	0	-0.28565	0	-0.39258	0	-0.47315	0	-0.63135	0	-0.63867	0	-0.73291	0			-56.56	0.120607	0	0.046388	0	0.056152	0	0.036621	0	-0.08105	0	0.010254	0	-0.0293	0
-56.56	-0.15723	0	-0.27392	0	-0.36914	0	-0.46923	0	-0.63134	0	-0.62695	0	-0.71728	0			-56.46	0.120605	0	0.022949	0	0.044434	0	0.00537	0	-0.08105	0	-0.00928	0	-0.05273	0
-56.46	-0.16504	0	-0.27783	0	-0.37305	0	-0.46142	0	-0.64306	0	-0.63867	0	-0.74072	0			-56.36	0.0893555	0	0.00342	0	0.056151	0	0.00146	0	-0.07324	0	-0.00928	0	-0.04883	0
-56.36	-0.1416	0	-0.25049	0	-0.35743	0	-0.46924	0	-0.63135	0	-0.61914	0	-0.729	0			-56.26	0.101074	0	0.00732	0	0.036621	0	-0.02979	0	-0.05371	0	-0.04053	0	-0.08398	0
-56.26	-0.1416	0	-0.25439	0	-0.37305	0	-0.47314	0	-0.61181	0	-0.61914	0	-0.729	0			-56.16	0.0893555	0	-0.0083	0	0.044434	0	-0.02588	0	-0.06543	0	-0.021	0	-0.07227	0
-56.16	-0.15332	0	-0.2544	0	-0.38086	0	-0.47315	0	-0.61572	0	-0.62695	0	-0.74072	0			-56.06	0.11279	0	0.00342	0	0.036621	0	-0.0376	0	-0.0459	0	-0.04053	0	-0.08008	0
-56.06	-0.1416	0	-0.2622	0	-0.38867	0	-0.46923	0	-0.60009	0	-0.62695	0	-0.73291	0			-55.96	0.120605	0	0.015137	0	0.032715	0	-0.01807	0	-0.03418	0	-0.01709	0	-0.06055	0
-55.96	-0.1416	0	-0.2583	0	-0.39258	0	-0.48486	0	-0.59619	0	-0.64258	0	-0.73291	0			-55.86	0.120605	0	-0.0044	0	0.044435	0	-0.00635	0	-0.03418	0	-0.01318	0	-0.06055	0
-55.86	-0.15332	0	-0.26611	0	-0.39649	0	-0.49268	0	-0.604	0	-0.65039	0	-0.74463	0			-55.76	0.128418	0	0.019043	0	0.044434	0	-0.00635	0	-0.02246	0	-0.00928	0	-0.05273	0
-55.76	-0.1416	0	-0.2622	0	-0.40039	0	-0.48095	0	-0.59228	0	-0.64648	0	-0.74853	0			-55.66	0.102051	0	-0.10352	0	0.056136	0	0.013167	0	-0.14111	0	-0.00148	0	-0.04103	0
-55.66	-0.07373	0	-0.26611	0	-0.40039	0	-0.48096	0	-0.52344	0	-0.6582	0	-0.66504	0			-55.56	0.132321	0	-0.0044	0	0.052246	0	-0.03369	0	-0.03418	0	-0.02783	0	-0.08008	0
-55.56	-0.13379	0	-0.25537	0	-0.38184	0	-0.45605	0	-0.58154	0	-0.63037	0	-0.71582	0			-55.46	0.131348	0	0.00488	0	0.056152	0	-0.01563	0	-0.03418	0	-0.01807	0	-0.07227	0
-55.46	-0.13525	0	-0.25732	0	-0.39258	0	-0.47461	0	-0.59765	0	-0.65186	0	-0.73437	0			-55.36	0.130859	0	-0.00342	0	0.063967	0	-0.00635	0	-0.03564	0	-0.00146	0	-0.05908	0
-55.36	-0.1416	0	-0.25586	0	-0.39405	0	-0.47559	0	-0.59229	0	-0.64941	0	-0.73438	0			-55.26	0.14502	0	0.02002	0	0.066406	0	-0.00244	0	0.044922	0	0.000977	0	-0.0542	0
-55.26	-0.19385	0	-0.29979	0	-0.45752	0	-0.51854	0	-0.62987	0	-0.70068	0	-0.78124	0			-55.16	0.146973	0	0.015137	0	0.075686	0	0.0376	0	-0.05371	0	0.027834	0	-0.0166	0
-55.16	-0.15332	0	-0.27295	0	-0.41211	0	-0.47998	0	-0.59424	0	-0.66016	0	-0.73584	0			-55.06	0.140135	0	0.015135	0	0.068848	0	0.044434	0	-0.06153	0	0.041504	0	-0.02148	0
-55.06	-0.16895	0	-0.27685	0	-0.42773	0	-0.48876	0	-0.60498	0	-0.66602	0	-0.74951	0			-54.96	0.140137	0	0.015137	0	0.070801	0	0.047363	0	-0.0625	0	0.041504	0	-0.01855	0
-54.96	-0.16992	0	-0.27393	0	-0.43555	0	-0.48486	0	-0.59619	0	-0.66992	0	-0.75244	0			-54.86	0.14502	0	0.020016	0	0.067875	0	0.05518	0	-0.04102	0	0.044434	0	-0.00879	0
-54.86	-0.16309	0	-0.27832	0	-0.43458	0	-0.49268	0	-0.59522	0	-0.68066	0	-0.75244	0			-54.76	0.154785	0	0.013672	0	0.068848	0	0.064941	0	-0.04199	0	0.062012	0	0.014648	0
-54.76	-0.16602	0	-0.28564	0	-0.45313	0	-0.47802	0	-0.60205	0	-0.69531	0	-0.76025	0			-54.66	0.17627	0	0.027832	0	0.067875	0	0.05225	0	-0.0293	0	0.063969	0	0.012699	0
-54.66	-0.17285	0	-0.28076	0	-0.44141	0	-0.47607	0	-0.59424	0	-0.70117	0	-0.76025	0			-54.56	0.181149	0	0.044431	0	0.072754	0	0.064941	0	-0.0293	0	0.090332	0	0.039063	0
-54.56	-0.16602	0	-0.28369	0	-0.46387	0	-0.48584	0	-0.59814	0	-0.70215	0	-0.77002	0			-54.46	0.196289	0	0.053223	0	0.079102	0	0.07666	0	-0.00781	0	0.10498	0	0.044434	0
-54.46	-0.18164	0	-0.27295	0	-0.46289	0	-0.48193	0	-0.61181	0	-0.69629	0	-0.77881	0			-54.36	0.191895	0	0.054197	0	0.095217	0	0.090334	0	-0.00781	0	0.121582	0	0.05176	0
-54.36	-0.19434	0	-0.27393	0	-0.48243	0	-0.47998	0	-0.62647	0	-0.70898	0	-0.7915	0			-54.26	0.195801	0	0.065918	0	0.098145	0	0.094238	0	-0.00977	0	0.127441	0	0.049805	0
-54.26	-0.19238	0	-0.30029	0	-0.49023	0	-0.48779	0	-0.64306	0	-0.7041	0	-0.78662	0			-54.16	0.202637	0	0.058106	0	0.1001	0	0.107912	0	-0.00293	0	0.124514	0	0.056643	0
-54.16	-0.2168	0	-0.29541	0	-0.51465	0	-0.48584	0	-0.64795	0	-0.72168	0	-0.79639	0			-54.06	0.197752	0	0.049315	0	0.103027	0	0.115723	0	0.00879	0	0.131348	0	0.068359	0
-54.06	-0.21387	0	-0.29541	0	-0.5166	0	-0.48486	0	-0.65478	0	-0.73145	0	-0.7915	0			-53.96	0.19873	0	0.070801	0	0.106934	0	0.121582	0	0.00879	0	0.131348	0	0.063477	0
-53.96	-0.23779	0	-0.30713	0	-0.55273	0	-0.49755	0	-0.67431	0	-0.75	0	-0.79638	0			-53.86	0.218262	0	0.076657	0	0.123539	0	0.135257	0	0.016602	0	0.146484	0	0.085941	0
-53.86	-0.23828	0	-0.30029	0	-0.54883	0	-0.50732	0	-0.65479	0	-0.73535	0	-0.79834	0			-53.76	0.237793	0	0.089356	0	0.126465	0	0.149902	0	0.027344	0	0.166504	0	0.107422	0
-53.76	-0.25488	0	-0.3081	0	-0.56836	0	-0.50439	0	-0.65771	0	-0.72559	0	-0.7915	0			-53.66	0.234863	0	0.098145	0	0.13428	0	0.161624	0	0.041016	0	0.171389	0	0.110354	0
-53.66	-0.2666	0	-0.30713	0	-0.58203	0	-0.521	0	-0.64795	0	-0.72559	0	-0.80518	0			-53.56	0.232908	0	0.09326	0	0.134277	0	0.17334	0	0.055662	0	0.189941	0	0.125	0
-53.56	-0.271	0	-0.31201	0	-0.5791	0	-0.53076	0	-0.65771	0	-0.73535	0	-0.79833	0			-53.46	0.247559	0	0.098145	0	0.148926	0	0.164551	0	0.060547	0	0.197754	0	0.138672	0
-53.46	-0.28418	0	-0.31201	0	-0.57031	0	-0.52392	0	-0.65087	0	-0.73535	0	-0.80126	0			-53.36	0.256348	0	0.103026	0	0.155763	0	0.178224	0	0.06543	0	0.211426	0	0.126955	0
-53.36	-0.27539	0	-0.29834	0	-0.563	0	-0.51709	0	-0.64404	0	-0.73633	0	-0.80127	0			-53.26	0.249512	0	0.103027	0	0.155762	0	0.181152	0	0.080078	0	0.219238	0	0.129883	0
-53.26	-0.28223	0	-0.29345	0	-0.56348	0	-0.52685	0	-0.65087	0	-0.74072	0	-0.78662	0			-53.16	0.250488	0	0.108887	0	0.158691	0	0.192871	0	0.079102	0	0.226074	0	0.143555	0
-53.16	-0.27441	0	-0.30518	0	-0.56445	0	-0.51709	0	-0.65479	0	-0.75195	0	-0.78857	0			-53.06	0.243652	0	0.106933	0	0.154785	0	0.189941	0	0.067382	0	0.208496	0	0.130859	0
-53.06	-0.25977	0	-0.31006	0	-0.55273	0	-0.52392	0	-0.65576	0	-0.74023	0	-0.7915	0			-52.96	0.234863	0	0.103027	0	0.152832	0	0.187988	0	0.055664	0	0.20459	0	0.125977	0
-52.96	-0.25293	0	-0.32275	0	-0.56055	0	-0.53564	0	-0.67236	0	-0.74023	0	-0.79833	0			-52.86	0.236816	0	0.095215	0	0.145996	0	0.186035	0	0.042969	0	0.199707	0	0.112305	0
-52.86	-0.24512	0	-0.30713	0	-0.54981	0	-0.51611	0	-0.64014	0	-0.72559	0	-0.78369	0			-52.76	0.231934	0	0.098145	0	0.141113	0	0.175293	0	0.048828	0	0.185059	0	0.114258	0
-52.76	-0.23047	0	-0.30517	0	-0.54297	0	-0.49951	0	-0.63134	0	-0.71875	0	-0.7915	0			-52.66	0.241699	0	0.102051	0	0.139161	0	0.174317	0	0.050781	0	0.189942	0	0.107423	0
-52.66	-0.23145	0	-0.30225	0	-0.52344	0	-0.49463	0	-0.6167	0	-0.69922	0	-0.78174	0			-52.56	0.241699	0	0.097168	0	0.134277	0	0.17041	0	0.043945	0	0.189941	0	0.116211	0
-52.56	-0.23535	0	-0.29248	0	-0.50586	0	-0.49658	0	-0.61865	0	-0.69629	0	-0.79052	0			-52.46	0.233887	0	0.085449	0	0.131348	0	0.160645	0	0.036133	0	0.187012	0	0.091797	0
-52.46	-0.23535	0	-0.29736	0	-0.48926	0	-0.49169	0	-0.59912	0	-0.69629	0	-0.78662	0			-52.36	0.233887	0	0.072754	0	0.11377	0	0.14209	0	0.024414	0	0.182129	0	0.080078	0
-52.36	-0.23926	0	-0.30127	0	-0.48243	0	-0.49268	0	-0.58545	0	-0.68555	0	-0.79248	0			-52.26	0.229004	0	0.058106	0	0.099121	0	0.129395	0	0.036133	0	0.177246	0	0.075195	0
-52.26	-0.24805	0	-0.3247	0	-0.50488	0	-0.52001	0	-0.62451	0	-0.70996	0	-0.81884	0			-52.16	0.234863	0	0.065918	0	0.087404	0	0.111818	0	0.038086	0	0.179201	0	0.08008	0
-52.16	-0.25488	0	-0.30811	0	-0.50195	0	-0.52393	0	-0.62354	0	-0.70898	0	-0.82275	0			-52.06	0.243649	0	0.077634	0	0.100098	0	0.103027	0	0.042966	0	0.187012	0	0.087891	0
-52.06	-0.24512	0	-0.30517	0	-0.47754	0	-0.52197	0	-0.60205	0	-0.70117	0	-0.80908	0			-51.96	0.203613	0	0.054199	0	0.116699	0	0.117676	0	0.024414	0	0.203613	0	0.102539	0
-51.96	-0.24023	0	-0.31885	0	-0.48047	0	-0.53369	0	-0.60888	0	-0.70606	0	-0.81298	0			-51.86	0.203613	0	0.054199	0	0.103028	0	0.110841	0	0.024414	0	0.177246	0	0.092774	0
-51.86	-0.22266	0	-0.31592	0	-0.46192	0	-0.53467	0	-0.61084	0	-0.68359	0	-0.79053	0			-51.76	0.205566	0	0.05127	0	0.10791	0	0.112793	0	0.016602	0	0.151855	0	0.081055	0
-51.76	-0.2041	0	-0.30029	0	-0.42676	0	-0.50732	0	-0.57764	0	-0.6582	0	-0.77685	0			-51.66	0.190918	0	0.049316	0	0.111817	0	0.103028	0	0.019531	0	0.14795	0	0.087891	0
-51.66	-0.20898	0	-0.31006	0	-0.43359	0	-0.51709	0	-0.59717	0	-0.67969	0	-0.7915	0			-51.56	0.197751	0	0.061033	0	0.098145	0	0.101074	0	0.021482	0	0.145996	0	0.078125	0
-51.56	-0.19238	0	-0.29248	0	-0.40723	0	-0.5122	0	-0.58251	0	-0.66895	0	-0.78369	0			-51.46	0.190918	0	0.054199	0	0.106934	0	0.11084	0	0.016602	0	0.157715	0	0.084961	0
-51.46	-0.19238	0	-0.29834	0	-0.40039	0	-0.5122	0	-0.58545	0	-0.66992	0	-0.77197	0			-51.36	0.195801	0	0.056152	0	0.106934	0	0.100098	0	0.013672	0	0.147949	0	0.080079	0
-51.36	-0.19922	0	-0.31982	0	-0.39258	0	-0.5044	0	-0.59619	0	-0.66504	0	-0.78662	0			-51.26	0.193848	0	0.065918	0	0.111816	0	0.100098	0	0.011719	0	0.131348	0	0.084961	0
-51.26	-0.19238	0	-0.31298	0	-0.42773	0	-0.49755	0	-0.59228	0	-0.67773	0	-0.7915	0			-51.16	0.179199	0	0.063965	0	0.114747	0	0.109864	0	0.019531	0	0.139161	0	0.087891	0
-51.16	-0.18555	0	-0.31787	0	-0.45606	0	-0.50732	0	-0.59717	0	-0.67773	0	-0.79932	0			-51.06	0.171387	0	0.042481	0	0.109863	0	0.094238	0	0.00488	0	0.14209	0	0.085938	0
-51.06	-0.19141	0	-0.33154	0	-0.46973	0	-0.49951	0	-0.60595	0	-0.67285	0	-0.80322	0			-50.96	0.147949	0	0.027832	0	0.102051	0	0.086426	0	-0.00488	0	0.134277	0	0.068359	0
-50.96	-0.17578	0	-0.31299	0	-0.45117	0	-0.50537	0	-0.60009	0	-0.6709	0	-0.7915	0			-50.86	0.147949	0	0.018065	0	0.076661	0	0.072755	0	-0.00781	0	0.101074	0	0.046876	0
-50.86	-0.16895	0	-0.31592	0	-0.45118	0	-0.49268	0	-0.60498	0	-0.67773	0	-0.7876	0			-50.76	0.156738	0	0.000488	0	0.083496	0	0.068848	0	-0.01465	0	0.10498	0	0.043945	0
-50.76	-0.18555	0	-0.33251	0	-0.46191	0	-0.50341	0	-0.61865	0	-0.69238	0	-0.80224	0			-50.66	0.149902	0	0.00635	0	0.072754	0	0.063965	0	-0.01953	0	0.100098	0	0.029297	0
-50.66	-0.19238	0	-0.3208	0	-0.45898	0	-0.50049	0	-0.6001	0	-0.67773	0	-0.79248	0			-50.56	0.147949	0	0.00635	0	0.070801	0	0.055176	0	-0.0293	0	0.098145	0	0.020508	0
-50.56	-0.18262	0	-0.32275	0	-0.45606	0	-0.49755	0	-0.61377	0	-0.66797	0	-0.79638	0			-50.46	0.164551	0	0.013184	0	0.070801	0	0.055176	0	-0.01758	0	0.085449	0	0.020508	0
-50.46	-0.19629	0	-0.31982	0	-0.44824	0	-0.48486	0	-0.61083	0	-0.66992	0	-0.80322	0			-50.36	0.171387	0	0.015136	0	0.068849	0	0.073732	0	-0.02734	0	0.092285	0	0.027345	0
-50.36	-0.19141	0	-0.31982	0	-0.4463	0	-0.47315	0	-0.59912	0	-0.66797	0	-0.78662	0			-50.26	0.168457	0	0.00244	0	0.072754	0	0.075684	0	-0.03418	0	0.097168	0	0.021484	0
-50.26	-0.17578	0	-0.32568	0	-0.44434	0	-0.48095	0	-0.60498	0	-0.6543	0	-0.78466	0			-50.16	0.171387	0	0.000488	0	0.06006	0	0.083497	0	-0.03125	0	0.092286	0	0.016603	0
-50.16	-0.18164	0	-0.3335	0	-0.45117	0	-0.48193	0	-0.60107	0	-0.66016	0	-0.78369	0			-50.06	0.166504	0	-0.01611	0	0.062988	0	0.086426	0	-0.03809	0	0.087402	0	0.014648	0
-50.06	-0.18945	0	-0.3413	0	-0.46289	0	-0.47607	0	-0.59912	0	-0.65039	0	-0.77685	0			-49.96	0.159668	0	-0.02881	0	0.052246	0	0.087402	0	-0.03809	0	0.080566	0	0.017578	0
-49.96	-0.1875	0	-0.33936	0	-0.45898	0	-0.48584	0	-0.60498	0	-0.65039	0	-0.78662	0			-49.86	0.132324	0	-0.05517	0	0.061034	0	0.09619	0	-0.04883	0	0.077637	0	0.012694	0
-49.86	-0.21582	0	-0.35986	0	-0.49414	0	-0.51123	0	-0.62256	0	-0.66211	0	-0.80322	0			-49.76	0.115723	0	-0.05811	0	0.060059	0	0.070801	0	-0.04199	0	0.04834	0	-0.00488	0
-49.76	-0.25488	0	-0.3872	0	-0.53809	0	-0.53369	0	-0.64306	0	-0.68945	0	-0.83056	0			-49.66	0.105957	0	-0.06689	0	0.06006	0	0.063966	0	-0.0459	0	0.048341	0	-0.00293	0
-49.66	-0.26758	0	-0.3999	0	-0.54492	0	-0.56982	0	-0.68701	0	-0.70898	0	-0.85498	0			-49.56	0.0932599	0	-0.06787	0	0.070801	0	0.057129	0	-0.04199	0	0.034668	0	-0.00488	0
-49.56	-0.24316	0	-0.3872	0	-0.49414	0	-0.5288	0	-0.65966	0	-0.67773	0	-0.82275	0			-49.46	0.0864258	0	-0.07275	0	0.090332	0	0.063965	0	-0.04199	0	0.036621	0	0.00488	0
-49.46	-0.24023	0	-0.37061	0	-0.47754	0	-0.53076	0	-0.6499	0	-0.66699	0	-0.8081	0			-49.36	0.111816	0	-0.06885	0	0.088382	0	0.063968	0	-0.0459	0	0.031738	0	-0.00488	0
-49.36	-0.24951	0	-0.37256	0	-0.44727	0	-0.5083	0	-0.61963	0	-0.6416	0	-0.78613	0			-49.26	0.13916	0	-0.05518	0	0.123047	0	0.08252	0	-0.03906	0	0.028809	0	0.025391	0
-49.26	-0.20801	0	-0.32764	0	-0.4043	0	-0.47412	0	-0.5835	0	-0.56836	0	-0.76416	0			-49.16	0.130371	0	-0.05518	0	0.147947	0	0.103025	0	-0.04102	0	0.067869	0	0.050779	0
-49.16	-0.2334	0	-0.34912	0	-0.45996	0	-0.48438	0	-0.57861	0	-0.58496	0	-0.78467	0			-49.06	0.147948	0	-0.05029	0	0.144043	0	0.096191	0	-0.04199	0	0.057129	0	0.035156	0
-49.06	-0.23828	0	-0.33643	0	-0.43164	0	-0.45361	0	-0.55713	0	-0.58691	0	-0.78857	0			-48.96	0.186035	0	-0.01221	0	0.145996	0	0.103027	0	-0.04199	0	0.077637	0	0.051758	0
-48.96	-0.23047	0	-0.33936	0	-0.42285	0	-0.44873	0	-0.56299	0	-0.56836	0	-0.78662	0			-48.86	0.19873	0	0.00635	0	0.149903	0	0.114747	0	-0.05078	0	0.115723	0	0.06836	0
-48.86	-0.2168	0	-0.34131	0	-0.4336	0	-0.44385	0	-0.56592	0	-0.57324	0	-0.79639	0			-48.76	0.206543	0	0.037598	0	0.141113	0	0.137207	0	-0.06055	0	0.165527	0	0.071289	0
-48.76	-0.24707	0	-0.32861	0	-0.43066	0	-0.44092	0	-0.56396	0	-0.58691	0	-0.77099	0			-48.66	0.239746	0	0.060547	0	0.142091	0	0.149904	0	-0.04102	0	0.171388	0	0.069337	0
-48.66	-0.24805	0	-0.3208	0	-0.41699	0	-0.43506	0	-0.5542	0	-0.57324	0	-0.70166	0			-48.56	0.269041	0	0.092283	0	0.138184	0	0.178223	0	0.017576	0	0.206543	0	0.081055	0
-48.56	-0.25488	0	-0.35986	0	-0.39941	0	-0.44092	0	-0.56006	0	-0.56738	0	-0.71631	0			-48.46	0.276855	0	0.080566	0	0.13916	0	0.229492	0	0.03125	0	0.257324	0	0.115234	0
-48.46	-0.21729	0	-0.38232	0	-0.35156	0	-0.37744	0	-0.47705	0	-0.51514	0	-0.66016	0			-48.36	0.21582	0	0.065441	0	0.16161	0	0.229969	0	-0.03076	0	0.318848	0	0.146961	0
-48.36	-0.19482	0	-0.35645	0	-0.29639	0	-0.33789	0	-0.16553	0	-0.48926	0	-0.38574	0			-48.26	0.171875	0	0.046875	0	0.056152	0	0.200195	0	-0.09424	0	0.305664	0	0.117676	0
-48.26	-0.19434	0	-0.24459	0	-0.29736	0	-0.42721	0	-0.02584	0	-0.64453	0	-0.29147	0			-48.16	0.163574	0	0.105469	0	-0.01511	0	0.280298	0	-0.10986	0	0.196314	0	0.001	0
-48.16	-0.18066	0	-0.07959	0	-0.25684	0	-0.4419	0	-0.33545	0	-0.5918	0	-0.59863	0			-48.06	0.202601	0	0.215785	0	0.14209	0	0.273438	0	0.01266	0	0.115723	0	-0.01709	0
-48.06	-0.45117	0	-0.19724	0	-0.39502	0	-0.54099	0	-0.58591	0	-0.55664	0	-0.8486	0			-47.96	0.201172	0	0.275879	0	0.012207	0	0.194336	0	0.082031	0	0.136719	0	-0.03076	0
-47.96	-0.4834	0	-0.31934	0	-0.5874	0	-0.61617	0	-0.8188	0	-0.77002	0	-1.04781	0			-47.86	0.129395	0	0.205547	0	0.032734	0	0.409199	0	0.03125	0	0.196289	0	-0.03172	0
-47.86	-0.35254	0	-0.2876	0	-0.51274	0	-0.53565	0	-0.58496	0	-0.7207	0	-0.87256	0			-47.76	0.171875	0	0.071777	0	0.095215	0	0.382813	0	-0.11719	0	0.150879	0	0.087891	0
-47.76	-0.25391	0	-0.30811	0	-0.36426	0	-0.48096	0	-0.49854	0	-0.62305	0	-0.72803	0			-47.66	0.195801	0	-0.01123	0	0.10741	0	0.241687	0	-0.1499	0	0.154773	0	0.024402	0
-47.66	-0.2041	0	-0.30518	0	-0.23926	0	-0.43701	0	-0.46582	0	-0.57471	0	-0.65772	0			-47.56	0.206558	0	-0.02049	0	0.099121	0	0.178223	0	-0.1201	0	0.180664	0	0.034668	0
-47.56	-0.2041	0	-0.28956	0	-0.21729	0	-0.42628	0	-0.40528	0	-0.51416	0	-0.63917	0			-47.46	0.229004	0	0.039063	0	0.086914	0	0.18457	0	-0.07813	0	0.208008	0	0.060059	0
-47.46	-0.19971	0	-0.27002	0	-0.22852	0	-0.38819	0	-0.40821	0	-0.51465	0	-0.65186	0			-47.36	0.195801	0	0.046399	0	0.095203	0	0.181629	0	-0.08008	0	0.217773	0	0.060535	0
-47.36	-0.2207	0	-0.27783	0	-0.26855	0	-0.41797	0	-0.41748	0	-0.50928	0	-0.66357	0			-47.26	0.205566	0	0.039063	0	0.088379	0	0.153809	0	-0.07031	0	0.194824	0	0.045898	0
-47.26	-0.24316	0	-0.30518	0	-0.30273	0	-0.43897	0	-0.43604	0	-0.50293	0	-0.63526	0			-47.16	0.187012	0	0.025879	0	0.095207	0	0.15673	0	-0.05322	0	0.2163	0	0.04882	0
-47.16	-0.24902	0	-0.29639	0	-0.31641	0	-0.43213	0	-0.41846	0	-0.49609	0	-0.62549	0			-47.06	0.198733	0	0.03467	0	0.075684	0	0.14209	0	-0.02246	0	0.217285	0	0.035156	0
-47.06	-0.24316	0	-0.27294	0	-0.31055	0	-0.38623	0	-0.40087	0	-0.41895	0	-0.61181	0			-46.96	0.210449	0	0.034668	0	0.090332	0	0.14209	0	-0.02246	0	0.233887	0	0.038574	0
-46.96	-0.2627	0	-0.26221	0	-0.29395	0	-0.37646	0	-0.40869	0	-0.37305	0	-0.60693	0			-46.86	0.227539	0	0.055178	0	0.107908	0	0.15869	0	-0.00293	0	0.268066	0	0.048826	0
-46.86	-0.25586	0	-0.27881	0	-0.30079	0	-0.37647	0	-0.41357	0	-0.34522	0	-0.59326	0			-46.76	0.249512	0	0.074707	0	0.134277	0	0.160645	0	-0.00977	0	0.268066	0	0.081055	0
-46.76	-0.2627	0	-0.28271	0	-0.28711	0	-0.36718	0	-0.41747	0	-0.32031	0	-0.58056	0			-46.66	0.297363	0	0.124512	0	0.154787	0	0.149904	0	0.011719	0	0.285158	0	0.107424	0
-46.66	-0.25	0	-0.23682	0	-0.23047	0	-0.35986	0	-0.42334	0	-0.31641	0	-0.55127	0			-46.56	0.310061	0	0.120608	0	0.209473	0	0.178223	0	0.012698	0	0.29834	0	0.146484	0
-46.56	-0.21582	0	-0.21045	0	-0.23535	0	-0.39404	0	-0.43506	0	-0.33887	0	-0.54638	0			-46.46	0.305176	0	0.124512	0	0.212402	0	0.17627	0	0.041016	0	0.279785	0	0.177734	0
-46.46	-0.18115	0	-0.18945	0	-0.22705	0	-0.39746	0	-0.43848	0	-0.36572	0	-0.53027	0			-46.36	0.307129	0	0.136232	0	0.207518	0	0.169432	0	0.050781	0	0.255371	0	0.169921	0
-46.36	-0.18848	0	-0.18311	0	-0.25879	0	-0.40967	0	-0.44775	0	-0.38086	0	-0.53369	0			-46.26	0.266113	0	0.121582	0	0.196777	0	0.186035	0	0.052734	0	0.221191	0	0.150391	0
-46.26	-0.18359	0	-0.20752	0	-0.2832	0	-0.41455	0	-0.46582	0	-0.4082	0	-0.5415	0			-46.16	0.265137	0	0.123535	0	0.165529	0	0.200685	0	0.05957	0	0.189943	0	0.119142	0
-46.16	-0.19629	0	-0.23486	0	-0.31055	0	-0.42139	0	-0.45166	0	-0.42773	0	-0.56592	0			-46.06	0.253418	0	0.097168	0	0.143066	0	0.231934	0	0.042969	0	0.189941	0	0.118164	0
-46.06	-0.18457	0	-0.24756	0	-0.32715	0	-0.41065	0	-0.46826	0	-0.44043	0	-0.56787	0			-45.96	0.226074	0	0.077637	0	0.118652	0	0.231934	0	0.02832	0	0.179199	0	0.09668	0
-45.96	-0.19531	0	-0.28076	0	-0.3418	0	-0.43018	0	-0.48291	0	-0.47363	0	-0.57568	0			-45.86	0.201172	0	0.056641	0	0.099121	0	0.224121	0	0.012207	0	0.154785	0	0.099609	0
-45.86	-0.19727	0	-0.26904	0	-0.35352	0	-0.43115	0	-0.50244	0	-0.47559	0	-0.58057	0			-45.76	0.193848	0	0.050293	0	0.081055	0	0.191406	0	-0.00684	0	0.136719	0	0.093262	0
-45.76	-0.19629	0	-0.27099	0	-0.36035	0	-0.42627	0	-0.49756	0	-0.46582	0	-0.57275	0			-45.66	0.181152	0	0.039551	0	0.071777	0	0.181152	0	-0.01758	0	0.127441	0	0.093261	0
-45.66	-0.20898	0	-0.26611	0	-0.36133	0	-0.4458	0	-0.48486	0	-0.4707	0	-0.56299	0			-45.56	0.189941	0	0.049316	0	0.065918	0	0.163574	0	-0.02734	0	0.102051	0	0.099609	0
-45.56	-0.21875	0	-0.25732	0	-0.36133	0	-0.43213	0	-0.48486	0	-0.47852	0	-0.57812	0			-45.46	0.179199	0	0.060547	0	0.08252	0	0.165527	0	-0.0293	0	0.106934	0	0.111328	0
-45.46	-0.22852	0	-0.26416	0	-0.3584	0	-0.43994	0	-0.47607	0	-0.4834	0	-0.5708	0			-45.36	0.174316	0	0.056154	0	0.080565	0	0.173338	0	-0.02734	0	0.10498	0	0.104491	0
-45.36	-0.21387	0	-0.25635	0	-0.35157	0	-0.4292	0	-0.48584	0	-0.47656	0	-0.57178	0			-45.26	0.181152	0	0.056152	0	0.062988	0	0.153809	0	-0.02832	0	0.087402	0	0.089844	0
-45.26	-0.20215	0	-0.24755	0	-0.37109	0	-0.3999	0	-0.48779	0	-0.47656	0	-0.59033	0			-45.16	0.166504	0	0.058106	0	0.04834	0	0.153809	0	-0.02734	0	0.077637	0	0.082032	0
-45.16	-0.21094	0	-0.25147	0	-0.38477	0	-0.39014	0	-0.51416	0	-0.48535	0	-0.59619	0			-45.06	0.162597	0	0.061035	0	0.041504	0	0.158691	0	-0.03906	0	0.072754	0	0.072266	0
-45.06	-0.19238	0	-0.26415	0	-0.39551	0	-0.3745	0	-0.51025	0	-0.48145	0	-0.59814	0			-44.96	0.171387	0	0.065918	0	0.031738	0	0.168457	0	-0.04199	0	0.070801	0	0.058594	0
-44.96	-0.17285	0	-0.23975	0	-0.36621	0	-0.37353	0	-0.50244	0	-0.46387	0	-0.59033	0			-44.86	0.184082	0	0.077634	0	0.036624	0	0.173343	0	-0.04199	0	0.065918	0	0.06055	0
-44.86	-0.18457	0	-0.23779	0	-0.3711	0	-0.37842	0	-0.50928	0	-0.46191	0	-0.60205	0			-44.76	0.184082	0	0.073731	0	0.05127	0	0.187988	0	-0.04883	0	0.080566	0	0.073242	0
-44.76	-0.16992	0	-0.24463	0	-0.36621	0	-0.37158	0	-0.47607	0	-0.45703	0	-0.60498	0			-44.66	0.186035	0	0.085449	0	0.029786	0	0.183107	0	-0.03711	0	0.077638	0	0.073243	0
-44.66	-0.16504	0	-0.2544	0	-0.36133	0	-0.38037	0	-0.47119	0	-0.4707	0	-0.62451	0			-44.56	0.171387	0	0.072755	0	0.041504	0	0.180176	0	-0.05176	0	0.067871	0	0.080078	0
-44.56	-0.16699	0	-0.25341	0	-0.36035	0	-0.36279	0	-0.46728	0	-0.46582	0	-0.61865	0			-44.46	0.159668	0	0.042481	0	0.026856	0	0.165527	0	-0.06543	0	0.04834	0	0.067383	0
-44.46	-0.14941	0	-0.23486	0	-0.33789	0	-0.34423	0	-0.43212	0	-0.44043	0	-0.61181	0			-44.36	0.147949	0	0.042481	0	-0.00146	0	0.153809	0	-0.06836	0	0.018066	0	0.043945	0
-44.36	-0.1416	0	-0.21533	0	-0.33008	0	-0.33252	0	-0.43213	0	-0.44238	0	-0.6001	0			-44.26	0.159668	0	0.047363	0	-0.01416	0	0.14209	0	-0.06152	0	0.018066	0	0.030273	0
-44.26	-0.12988	0	-0.20361	0	-0.30371	0	-0.33252	0	-0.43506	0	-0.44434	0	-0.60791	0			-44.16	0.179199	0	0.068848	0	-0.01904	0	0.148929	0	-0.05371	0	0.010257	0	0.048831	0
-44.16	-0.14356	0	-0.2085	0	-0.31543	0	-0.35986	0	-0.45654	0	-0.45215	0	-0.62451	0			-44.06	0.154786	0	0.062012	0	-0.00635	0	0.17334	0	-0.06348	0	0.042481	0	0.060547	0
-44.06	-0.12109	0	-0.20263	0	-0.30957	0	-0.35888	0	-0.45849	0	-0.44629	0	-0.64111	0			-43.96	0.156738	0	0.065918	0	-0.01904	0	0.156738	0	-0.05664	0	0.02002	0	0.043945	0
-43.96	-0.12695	0	-0.2085	0	-0.30371	0	-0.35693	0	-0.46435	0	-0.45215	0	-0.65185	0			-43.86	0.164551	0	0.059082	0	-0.02881	0	0.163575	0	-0.06836	0	0.015137	0	0.045899	0
-43.86	-0.12891	0	-0.22705	0	-0.31446	0	-0.37549	0	-0.4751	0	-0.46582	0	-0.6626	0			-43.76	0.171387	0	0.073731	0	-0.021	0	0.161621	0	-0.05078	0	-0.00146	0	0.041016	0
-43.76	-0.11914	0	-0.21826	0	-0.30273	0	-0.35986	0	-0.4829	0	-0.44434	0	-0.63623	0			-43.66	0.161621	0	0.080566	0	-0.01416	0	0.176271	0	-0.05859	0	0.010255	0	0.056642	0
-43.66	-0.09766	0	-0.22315	0	-0.29492	0	-0.34424	0	-0.47998	0	-0.43164	0	-0.62354	0			-43.56	0.14502	0	0.062012	0	-0.00732	0	0.17627	0	-0.07227	0	0.010254	0	0.063477	0
-43.56	-0.10254	0	-0.23193	0	-0.27832	0	-0.34912	0	-0.4751	0	-0.43848	0	-0.63525	0			-43.46	0.156738	0	0.08252	0	-0.01807	0	0.179199	0	-0.05664	0	0.015137	0	0.056641	0
-43.46	-0.11914	0	-0.22998	0	-0.28027	0	-0.33935	0	-0.47021	0	-0.43164	0	-0.63818	0			-43.36	0.169434	0	0.080566	0	0.00244	0	0.196778	0	-0.05859	0	0.033691	0	0.077637	0
-43.36	-0.11426	0	-0.21533	0	-0.24708	0	-0.33252	0	-0.4585	0	-0.42285	0	-0.65088	0			-43.26	0.161621	0	0.078613	0	0.000488	0	0.187988	0	-0.06152	0	0.028809	0	0.086914	0
-43.26	-0.08984	0	-0.22314	0	-0.24512	0	-0.33252	0	-0.43701	0	-0.42773	0	-0.65967	0			-43.16	0.158691	0	0.077637	0	-0.00537	0	0.175293	0	-0.0625	0	0.01416	0	0.088867	0
-43.16	-0.10547	0	-0.2544	0	-0.28125	0	-0.34717	0	-0.44678	0	-0.43994	0	-0.67334	0			-43.06	0.131349	0	0.068849	0	-0.01123	0	0.168457	0	-0.05615	0	-0.00928	0	0.075195	0
-43.06	-0.13477	0	-0.25927	0	-0.30371	0	-0.33056	0	-0.47607	0	-0.47168	0	-0.70263	0			-42.96	0.130371	0	0.067871	0	-0.00928	0	0.156738	0	-0.03027	0	-0.01807	0	0.051758	0
-42.96	-0.14258	0	-0.26611	0	-0.31152	0	-0.32373	0	-0.48974	0	-0.46289	0	-0.7124	0			-42.86	0.120605	0	0.072754	0	-0.01416	0	0.175293	0	-0.04688	0	-0.02393	0	0.03125	0
-42.86	-0.14356	0	-0.26123	0	-0.31251	0	-0.30029	0	-0.48584	0	-0.46875	0	-0.68408	0			-42.76	0.13916	0	0.080566	0	-0.03857	0	0.171387	0	-0.03418	0	-0.04053	0	0.00781	0
-42.76	-0.16113	0	-0.22997	0	-0.30273	0	-0.28857	0	-0.46337	0	-0.45117	0	-0.62841	0			-42.66	0.116699	0	0.054199	0	-0.05322	0	0.200685	0	-0.0293	0	-0.05029	0	0.012697	0
-42.66	-0.1543	0	-0.22315	0	-0.29395	0	-0.29736	0	-0.46729	0	-0.41992	0	-0.60693	0			-42.56	0.133297	0	0.066891	0	-0.05225	0	0.200684	0	-0.01954	0	-0.0498	0	0.015625	0
-42.56	-0.12598	0	-0.19091	0	-0.26074	0	-0.29101	0	-0.45556	0	-0.36816	0	-0.56786	0			-42.46	0.120605	0	0.08252	0	-0.02588	0	0.212402	0	-0.00537	0	-0.02588	0	0.037109	0
-42.46	-0.08301	0	-0.12354	0	-0.20117	0	-0.29834	0	-0.40966	0	-0.2959	0	-0.5581	0			-42.36	0.135254	0	0.080564	0	-0.02099	0	0.209475	0	0.00684	0	-0.01611	0	0.04883	0
-42.36	-0.0752	0	-0.11279	0	-0.16993	0	-0.30029	0	-0.40772	0	-0.28613	0	-0.58057	0			-42.26	0.125488	0	0.073731	0	0.00537	0	0.224121	0	0.00635	0	0.010254	0	0.061035	0
-42.26	-0.06055	0	-0.12256	0	-0.1709	0	-0.28564	0	-0.39502	0	-0.2793	0	-0.60888	0			-42.16	0.140137	0	0.085449	0	0.024905	0	0.216311	0	0.03125	0	0.015139	0	0.08301	0
-42.16	-0.03613	0	-0.15186	0	-0.16895	0	-0.26611	0	-0.41162	0	-0.27637	0	-0.59912	0			-42.06	0.144042	0	0.108885	0	0.039551	0	0.202637	0	0.032225	0	0.032715	0	0.087891	0
-42.06	-0.06543	0	-0.19384	0	-0.18848	0	-0.27685	0	-0.43408	0	-0.34473	0	-0.60693	0			-41.96	0.156738	0	0.116699	0	0.053223	0	0.209473	0	0.021484	0	0.041504	0	0.091797	0
-41.96	-0.07959	0	-0.22949	0	-0.19775	0	-0.29491	0	-0.45312	0	-0.4707	0	-0.64062	0			-41.86	0.158691	0	0.12158	0	0.072756	0	0.209474	0	0.042969	0	0.046387	0	0.104494	0
-41.86	-0.06738	0	-0.2417	0	-0.17677	0	-0.29248	0	-0.44385	0	-0.57715	0	-0.63818	0			-41.76	0.162109	0	0.126953	0	0.074707	0	0.20459	0	0.046387	0	0.053223	0	0.098633	0
-41.76	-0.05371	0	-0.22509	0	-0.16504	0	-0.27197	0	-0.40283	0	-0.64844	0	-0.60693	0			-41.66	0.161621	0	0.124512	0	0.08301	0	0.195315	0	0.052734	0	0.056643	0	0.095217	0
-41.66	-0.06152	0	-0.24756	0	-0.19141	0	-0.28369	0	-0.40576	0	-0.73633	0	-0.55322	0			-41.56	0.174315	0	0.128905	0	0.097168	0	0.194824	0	0.063475	0	0.065918	0	0.109375	0
-41.56	-0.05176	0	-0.25244	0	-0.18164	0	-0.28173	0	-0.39404	0	-0.72656	0	-0.53466	0			-41.46	0.195801	0	0.128418	0	0.109863	0	0.180176	0	0.072266	0	0.083496	0	0.117188	0
-41.46	-0.09473	0	-0.25684	0	-0.20801	0	-0.30517	0	-0.41259	0	-0.6377	0	-0.51415	0			-41.36	0.190918	0	0.124509	0	0.109866	0	0.178225	0	0.089844	0	0.07666	0	0.120119	0
-41.36	-0.10352	0	-0.25147	0	-0.20313	0	-0.29346	0	-0.39014	0	-0.54102	0	-0.45557	0			-41.26	0.177246	0	0.119629	0	0.119141	0	0.180176	0	0.075195	0	0.092773	0	0.138672	0
-41.26	-0.09033	0	-0.23486	0	-0.20068	0	-0.2954	0	-0.36132	0	-0.44824	0	-0.40087	0			-41.16	0.197266	0	0.121582	0	0.109865	0	0.15967	0	0.086914	0	0.083498	0	0.134768	0
-41.16	-0.07227	0	-0.22022	0	-0.17383	0	-0.31201	0	-0.33447	0	-0.37598	0	-0.39014	0			-41.06	0.209472	0	0.125487	0	0.124512	0	0.148438	0	0.088378	0	0.116699	0	0.169922	0
-41.06	-0.09277	0	-0.1831	0	-0.16504	0	-0.32275	0	-0.31787	0	-0.33301	0	-0.38281	0			-40.96	0.218262	0	0.10791	0	0.149902	0	0.141113	0	0.089844	0	0.128418	0	0.174805	0
-40.96	-0.05615	0	-0.1377	0	-0.14014	0	-0.31054	0	-0.29297	0	-0.2915	0	-0.36426	0			-40.86	0.222168	0	0.108888	0	0.121581	0	0.122557	0	0.09082	0	0.131348	0	0.169921	0
-40.86	-0.04688	0	-0.11182	0	-0.12598	0	-0.30811	0	-0.26221	0	-0.27051	0	-0.3794	0			-40.76	0.224121	0	0.104004	0	0.118652	0	0.098145	0	0.077148	0	0.121582	0	0.140625	0
-40.76	-0.06396	0	-0.15039	0	-0.1582	0	-0.30127	0	-0.26465	0	-0.29248	0	-0.41113	0			-40.66	0.22998	0	0.097168	0	0.11377	0	0.103028	0	0.083984	0	0.114747	0	0.141602	0
-40.66	-0.08691	0	-0.16846	0	-0.18652	0	-0.3169	0	-0.2915	0	-0.30762	0	-0.42725	0			-40.56	0.234862	0	0.119628	0	0.118652	0	0.103027	0	0.070311	0	0.131348	0	0.155273	0
-40.56	-0.09863	0	-0.18018	0	-0.2168	0	-0.31787	0	-0.33154	0	-0.30664	0	-0.45557	0			-40.46	0.253418	0	0.133789	0	0.138184	0	0.115723	0	0.07666	0	0.155762	0	0.150391	0
-40.46	-0.11426	0	-0.1958	0	-0.24414	0	-0.33496	0	-0.35693	0	-0.33301	0	-0.479	0			-40.36	0.268066	0	0.145996	0	0.149903	0	0.129395	0	0.089844	0	0.157715	0	0.158204	0
-40.36	-0.11426	0	-0.18897	0	-0.23731	0	-0.3501	0	-0.35498	0	-0.3584	0	-0.51123	0			-40.26	0.241699	0	0.133301	0	0.13623	0	0.134277	0	0.076172	0	0.158691	0	0.167969	0
-40.26	-0.10547	0	-0.19873	0	-0.25	0	-0.36181	0	-0.3374	0	-0.39648	0	-0.5376	0			-40.16	0.241699	0	0.116699	0	0.116699	0	0.119628	0	0.0625	0	0.13623	0	0.143554	0
-40.16	-0.0957	0	-0.21533	0	-0.24512	0	-0.354	0	-0.31592	0	-0.41309	0	-0.54639	0			-40.06	0.237792	0	0.116698	0	0.102051	0	0.134277	0	0.075194	0	0.118652	0	0.130859	0
-40.06	-0.08301	0	-0.2124	0	-0.24023	0	-0.3247	0	-0.31787	0	-0.41113	0	-0.55615	0			-39.96	0.237793	0	0.124512	0	0.095215	0	0.161621	0	0.072266	0	0.10498	0	0.131836	0
-39.96	-0.07617	0	-0.1958	0	-0.23731	0	-0.3247	0	-0.32373	0	-0.42773	0	-0.54931	0			-39.86	0.227051	0	0.116699	0	0.114746	0	0.181152	0	0.070313	0	0.114746	0	0.150391	0
-39.86	-0.07813	0	-0.19971	0	-0.24415	0	-0.3169	0	-0.33447	0	-0.43164	0	-0.54541	0			-39.76	0.213379	0	0.124512	0	0.095215	0	0.17041	0	0.086914	0	0.119629	0	0.126953	0
-39.76	-0.0791	0	-0.18408	0	-0.24023	0	-0.29345	0	-0.31103	0	-0.40527	0	-0.51806	0			-39.66	0.231445	0	0.10498	0	0.119631	0	0.173342	0	0.086914	0	0.132326	0	0.146486	0
-39.66	-0.10742	0	-0.19092	0	-0.24707	0	-0.31299	0	-0.31787	0	-0.40332	0	-0.53662	0			-39.56	0.239746	0	0.10791	0	0.126465	0	0.185059	0	0.078125	0	0.13623	0	0.163086	0
-39.56	-0.10645	0	-0.18017	0	-0.22754	0	-0.31982	0	-0.3081	0	-0.41211	0	-0.52197	0			-39.46	0.242676	0	0.117676	0	0.129395	0	0.175293	0	0.087891	0	0.141113	0	0.165039	0
-39.46	-0.10645	0	-0.17627	0	-0.23731	0	-0.34423	0	-0.30712	0	-0.41504	0	-0.5415	0			-39.36	0.26123	0	0.116697	0	0.134279	0	0.161623	0	0.098633	0	0.13916	0	0.165041	0
-39.36	-0.11035	0	-0.16748	0	-0.25098	0	-0.34522	0	-0.29932	0	-0.4043	0	-0.52295	0			-39.26	0.233887	0	0.085449	0	0.138184	0	0.181152	0	0.067383	0	0.155762	0	0.158203	0
-39.26	-0.16113	0	-0.20849	0	-0.30664	0	-0.37402	0	-0.34228	0	-0.44434	0	-0.54931	0			-39.16	0.210449	0	0.065918	0	0.106932	0	0.153807	0	0.055664	0	0.123533	0	0.13867	0
-39.16	-0.1875	0	-0.22315	0	-0.32324	0	-0.37158	0	-0.354	0	-0.44727	0	-0.56397	0			-39.06	0.225096	0	0.068846	0	0.095215	0	0.146973	0	0.067381	0	0.106934	0	0.119141	0
-39.06	-0.17773	0	-0.20361	0	-0.32227	0	-0.37646	0	-0.35888	0	-0.44434	0	-0.56298	0			-38.96	0.217285	0	0.073731	0	0.090332	0	0.168457	0	0.054688	0	0.100098	0	0.119141	0
-38.96	-0.1875	0	-0.19873	0	-0.31738	0	-0.37841	0	-0.34911	0	-0.44629	0	-0.55615	0			-38.86	0.203613	0	0.070801	0	0.075683	0	0.168457	0	0.052734	0	0.087402	0	0.114258	0
-38.86	-0.16602	0	-0.17236	0	-0.29884	0	-0.34033	0	-0.32275	0	-0.43457	0	-0.53662	0			-38.76	0.19873	0	0.049316	0	0.068848	0	0.166504	0	0.03125	0	0.078613	0	0.097656	0
-38.76	-0.17285	0	-0.18213	0	-0.28418	0	-0.34521	0	-0.32763	0	-0.43262	0	-0.54248	0			-38.66	0.210449	0	0.054199	0	0.056154	0	0.148927	0	0.026367	0	0.070802	0	0.094728	0
-38.66	-0.17676	0	-0.18311	0	-0.2832	0	-0.34424	0	-0.3335	0	-0.45606	0	-0.55029	0			-38.56	0.203614	0	0.039552	0	0.063965	0	0.146973	0	0.016602	0	0.078613	0	0.095703	0
-38.56	-0.16504	0	-0.17138	0	-0.27832	0	-0.33935	0	-0.32666	0	-0.45313	0	-0.53564	0			-38.46	0.202637	0	0.046387	0	0.061035	0	0.14209	0	0.018555	0	0.072754	0	0.092773	0
-38.46	-0.14648	0	-0.17432	0	-0.26172	0	-0.33056	0	-0.33447	0	-0.44043	0	-0.53174	0			-38.36	0.193848	0	0.029786	0	0.062987	0	0.134276	0	0.00977	0	0.070801	0	0.094726	0
-38.36	-0.15234	0	-0.18018	0	-0.27051	0	-0.32471	0	-0.34619	0	-0.43652	0	-0.5376	0			-38.26	0.212402	0	0.056152	0	0.05127	0	0.125488	0	0.016602	0	0.062012	0	0.09082	0
-38.26	-0.14844	0	-0.18603	0	-0.2666	0	-0.32275	0	-0.35693	0	-0.42969	0	-0.53174	0			-38.16	0.217285	0	0.061035	0	0.065919	0	0.144044	0	0.02832	0	0.082521	0	0.109376	0
-38.16	-0.17773	0	-0.18897	0	-0.2959	0	-0.34229	0	-0.37842	0	-0.44434	0	-0.5415	0			-38.06	0.22998	0	0.061035	0	0.062988	0	0.148926	0	0.016601	0	0.096191	0	0.111328	0
-38.06	-0.21191	0	-0.21533	0	-0.31055	0	-0.37841	0	-0.40088	0	-0.46973	0	-0.56396	0			-37.96	0.222168	0	0.047363	0	0.05127	0	0.156738	0	0.00781	0	0.090332	0	0.106445	0
-37.96	-0.20898	0	-0.22022	0	-0.30273	0	-0.37158	0	-0.39306	0	-0.4834	0	-0.56201	0			-37.86	0.22998	0	0.065916	0	0.049319	0	0.146975	0	0.026367	0	0.080566	0	0.099612	0
-37.86	-0.22754	0	-0.23389	0	-0.32227	0	-0.3833	0	-0.40772	0	-0.49512	0	-0.55811	0			-37.76	0.222168	0	0.061035	0	0.061035	0	0.17041	0	0.023438	0	0.085449	0	0.104492	0
-37.76	-0.22168	0	-0.23779	0	-0.3252	0	-0.3833	0	-0.40381	0	-0.5	0	-0.54736	0			-37.66	0.205566	0	0.042481	0	0.046385	0	0.153807	0	0	0	0.067869	0	0.087889	0
-37.66	-0.23145	0	-0.24951	0	-0.33496	0	-0.37842	0	-0.42529	0	-0.50586	0	-0.5542	0			-37.56	0.195801	0	0.046387	0	0.027832	0	0.140137	0	-0.00586	0	0.044434	0	0.075195	0
-37.56	-0.23145	0	-0.24755	0	-0.3418	0	-0.39111	0	-0.42334	0	-0.49805	0	-0.54931	0			-37.46	0.193848	0	0.039551	0	0.015137	0	0.13916	0	-0.01172	0	0.05127	0	0.080078	0
-37.46	-0.23145	0	-0.23975	0	-0.33008	0	-0.38135	0	-0.42529	0	-0.4834	0	-0.5542	0			-37.36	0.203613	0	0.046385	0	0.018068	0	0.12256	0	0.00488	0	0.044434	0	0.073244	0
-37.36	-0.24023	0	-0.26123	0	-0.3418	0	-0.39502	0	-0.43994	0	-0.49023	0	-0.55615	0			-37.26	0.19873	0	0.037598	0	0.031738	0	0.127441	0	0.00977	0	0.065918	0	0.094727	0
-37.26	-0.22363	0	-0.25146	0	-0.33398	0	-0.37548	0	-0.44091	0	-0.4541	0	-0.53857	0			-37.16	0.190918	0	0.030762	0	0.029784	0	0.134277	0	0	0	0.071777	0	0.095702	0
-37.16	-0.21582	0	-0.23877	0	-0.31445	0	-0.36768	0	-0.42432	0	-0.44434	0	-0.51416	0			-37.06	0.183105	0	0.020019	0	0.022949	0	0.120605	0	-0.0127	0	0.068848	0	0.087891	0
-37.06	-0.2041	0	-0.23779	0	-0.30273	0	-0.37841	0	-0.43603	0	-0.45117	0	-0.51709	0			-36.96	0.183105	0	0.019043	0	0.015137	0	0.124512	0	-0.0127	0	0.065918	0	0.087891	0
-36.96	-0.1875	0	-0.23486	0	-0.29785	0	-0.37842	0	-0.43213	0	-0.46582	0	-0.51513	0			-36.86	0.182129	0	0.018066	0	0.023926	0	0.121582	0	-0.00977	0	0.062988	0	0.091797	0
-36.86	-0.20508	0	-0.24756	0	-0.30371	0	-0.38135	0	-0.43213	0	-0.46875	0	-0.52686	0			-36.76	0.181152	0	0.0083	0	0.036621	0	0.11377	0	-0.01758	0	0.062012	0	0.09082	0
-36.76	-0.21191	0	-0.26123	0	-0.30762	0	-0.3667	0	-0.44384	0	-0.46582	0	-0.52881	0			-36.66	0.181152	0	0.00732	0	0.021973	0	0.112793	0	-0.02051	0	0.062989	0	0.081055	0
-36.66	-0.21582	0	-0.2544	0	-0.30957	0	-0.3667	0	-0.4585	0	-0.47363	0	-0.5249	0			-36.56	0.176271	0	-0.00146	0	0.015137	0	0.112793	0	-0.0293	0	0.062988	0	0.080078	0
-36.56	-0.21582	0	-0.25927	0	-0.29492	0	-0.37353	0	-0.45556	0	-0.46777	0	-0.51415	0			-36.46	0.162598	0	-0.01123	0	0.010254	0	0.103027	0	-0.03906	0	0.046387	0	0.068359	0
-36.46	-0.18945	0	-0.24951	0	-0.29102	0	-0.35888	0	-0.4292	0	-0.4541	0	-0.49072	0			-36.36	0.159668	0	-0.021	0	-0.00635	0	0.084472	0	-0.0459	0	0.041504	0	0.05371	0
-36.36	-0.21582	0	-0.25928	0	-0.30762	0	-0.36865	0	-0.43213	0	-0.44727	0	-0.49854	0			-36.26	0.14502	0	-0.02783	0	-0.03076	0	0.078613	0	-0.04883	0	0.02002	0	0.043945	0
-36.26	-0.22754	0	-0.27099	0	-0.31445	0	-0.3833	0	-0.44384	0	-0.46094	0	-0.50342	0			-36.16	0.14502	0	-0.01904	0	-0.03564	0	0.064943	0	-0.06152	0	0.00342	0	0.03711	0
-36.16	-0.22168	0	-0.28369	0	-0.3252	0	-0.38623	0	-0.44385	0	-0.47656	0	-0.51025	0			-36.06	0.157714	0	-0.02393	0	-0.02979	0	0.080566	0	-0.05859	0	0.00732	0	0.041016	0
-36.06	-0.21973	0	-0.2622	0	-0.29395	0	-0.36865	0	-0.43212	0	-0.47168	0	-0.49072	0			-35.96	0.14502	0	-0.03564	0	-0.03857	0	0.081543	0	-0.0752	0	0.00537	0	0.032227	0
-35.96	-0.2168	0	-0.25928	0	-0.28125	0	-0.37548	0	-0.43701	0	-0.45898	0	-0.48388	0			-35.86	0.151855	0	-0.02393	0	-0.05322	0	0.062013	0	-0.06641	0	-0.01221	0	0.019532	0
-35.86	-0.21484	0	-0.25732	0	-0.28614	0	-0.36182	0	-0.43897	0	-0.46191	0	-0.48096	0			-35.76	0.127441	0	-0.02393	0	-0.04834	0	0.078613	0	-0.06641	0	-0.00537	0	0.036133	0
-35.76	-0.20898	0	-0.25146	0	-0.27148	0	-0.3374	0	-0.42431	0	-0.44434	0	-0.43994	0			-35.66	0.125488	0	-0.03564	0	-0.05518	0	0.071776	0	-0.07324	0	-0.01416	0	0.029296	0
-35.66	-0.2002	0	-0.23779	0	-0.27148	0	-0.34033	0	-0.41553	0	-0.44238	0	-0.43311	0			-35.56	0.117676	0	-0.03857	0	-0.06006	0	0.059082	0	-0.08789	0	-0.00928	0	0.020508	0
-35.56	-0.17676	0	-0.2124	0	-0.24414	0	-0.31005	0	-0.3872	0	-0.40527	0	-0.42138	0			-35.46	0.112793	0	-0.04053	0	-0.06006	0	0.037598	0	-0.08496	0	-0.03174	0	0.019531	0
-35.46	-0.15332	0	-0.1958	0	-0.2207	0	-0.29638	0	-0.36376	0	-0.38672	0	-0.37939	0			-35.36	0.104004	0	-0.04248	0	-0.05322	0	0.025879	0	-0.08789	0	-0.02588	0	0.020508	0
-35.36	-0.13379	0	-0.17139	0	-0.20118	0	-0.28857	0	-0.34717	0	-0.36231	0	-0.36963	0			-35.26	0.112793	0	-0.03662	0	-0.06201	0	0.020996	0	-0.08594	0	-0.02783	0	0.025391	0
-35.26	-0.11719	0	-0.15966	0	-0.18848	0	-0.25927	0	-0.31787	0	-0.34961	0	-0.36181	0			-35.16	0.112793	0	-0.02881	0	-0.05322	0	0.0083	0	-0.07813	0	-0.02197	0	0.017579	0
-35.16	-0.10449	0	-0.14697	0	-0.16699	0	-0.25147	0	-0.29639	0	-0.33789	0	-0.35205	0			-35.06	0.108886	0	-0.02588	0	-0.04541	0	0.013184	0	-0.06836	0	-0.021	0	0.026367	0
-35.06	-0.10938	0	-0.14795	0	-0.17676	0	-0.26416	0	-0.30615	0	-0.33789	0	-0.34033	0			-34.96	0.101074	0	-0.03662	0	-0.03564	0	0.018066	0	-0.08105	0	0.000488	0	0.041016	0
-34.96	-0.09473	0	-0.14502	0	-0.16699	0	-0.25244	0	-0.2915	0	-0.33496	0	-0.32373	0			-34.86	0.0932617	0	-0.02881	0	-0.04639	0	0.000489	0	-0.08105	0	-0.01025	0	0.029298	0
-34.86	-0.0918	0	-0.13037	0	-0.15918	0	-0.24951	0	-0.28857	0	-0.33691	0	-0.30811	0			-34.76	0.0864258	0	-0.03076	0	-0.05322	0	-0.00146	0	-0.07813	0	-0.00928	0	0.029297	0
-34.76	-0.07324	0	-0.12842	0	-0.16504	0	-0.24072	0	-0.28174	0	-0.33789	0	-0.30615	0			-34.66	0.0913086	0	-0.02881	0	-0.06103	0	-0.01416	0	-0.07715	0	-0.01709	0	0.024415	0
-34.66	-0.06836	0	-0.1499	0	-0.17383	0	-0.23291	0	-0.27393	0	-0.33008	0	-0.30322	0			-34.56	0.0864251	0	-0.03565	0	-0.05518	0	-0.0083	0	-0.07031	0	-0.02295	0	0.020508	0
-34.56	-0.08984	0	-0.16357	0	-0.17383	0	-0.22998	0	-0.29052	0	-0.3418	0	-0.29834	0			-34.46	0.0844727	0	-0.04248	0	-0.05713	0	0.00635	0	-0.06055	0	-0.01611	0	0.017578	0
-34.46	-0.07129	0	-0.1499	0	-0.15723	0	-0.22802	0	-0.28369	0	-0.33496	0	-0.2915	0			-34.36	0.0893555	0	-0.03271	0	-0.05225	0	0.016113	0	-0.06055	0	-0.00928	0	0.010742	0
-34.36	-0.06445	0	-0.14502	0	-0.15235	0	-0.22803	0	-0.28467	0	-0.33789	0	-0.28174	0			-34.26	0.0864258	0	-0.01904	0	-0.06494	0	0.00928	0	-0.0498	0	-0.01611	0	0.00977	0
-34.26	-0.07422	0	-0.14794	0	-0.16016	0	-0.23291	0	-0.30322	0	-0.35254	0	-0.29443	0			-34.16	0.081543	0	-0.02881	0	-0.05322	0	0.015137	0	-0.05859	0	-0.01318	0	0.00684	0
-34.16	-0.06836	0	-0.14502	0	-0.15039	0	-0.22022	0	-0.27881	0	-0.34961	0	-0.2915	0			-34.06	0.0815423	0	-0.03565	0	-0.06982	0	0.02002	0	-0.05371	0	-0.02197	0	0.00781	0
-34.06	-0.0752	0	-0.14209	0	-0.15918	0	-0.22314	0	-0.2915	0	-0.36426	0	-0.2915	0			-33.96	0.081543	0	-0.02295	0	-0.06494	0	0.013184	0	-0.04883	0	-0.02393	0	0.014648	0
-33.96	-0.08008	0	-0.15381	0	-0.17871	0	-0.23486	0	-0.29736	0	-0.36231	0	-0.28369	0			-33.86	0.0727539	0	-0.02393	0	-0.05225	0	0.016113	0	-0.05371	0	-0.01709	0	0.017578	0
-33.86	-0.07813	0	-0.15479	0	-0.18848	0	-0.22607	0	-0.29346	0	-0.37695	0	-0.28272	0			-33.76	0.081543	0	-0.00928	0	-0.05713	0	0.01416	0	-0.04199	0	-0.01416	0	0.017578	0
-33.76	-0.09473	0	-0.16455	0	-0.19629	0	-0.23974	0	-0.30322	0	-0.38867	0	-0.29931	0			-33.66	0.0795898	0	-0.01123	0	-0.04541	0	0.032716	0	-0.03711	0	-0.00928	0	0.00977	0
-33.66	-0.09082	0	-0.15772	0	-0.18262	0	-0.23486	0	-0.29639	0	-0.40137	0	-0.3042	0			-33.56	0.0737294	0	0.000487	0	-0.04834	0	0.029785	0	-0.03906	0	-0.00439	0	0.019531	0
-33.56	-0.08691	0	-0.16845	0	-0.19336	0	-0.22705	0	-0.30713	0	-0.41211	0	-0.30322	0			-33.46	0.0795898	0	0.00244	0	-0.0415	0	0.029785	0	-0.03125	0	0.00244	0	0.033203	0
-33.46	-0.08594	0	-0.17139	0	-0.19629	0	-0.22607	0	-0.31298	0	-0.41504	0	-0.29443	0			-33.36	0.0776367	0	-0.0044	0	-0.04541	0	0.031739	0	-0.03418	0	-0.00635	0	0.016602	0
-33.36	-0.09082	0	-0.17236	0	-0.18653	0	-0.23096	0	-0.29932	0	-0.40332	0	-0.29932	0			-33.26	0.0698242	0	-0.00439	0	-0.0415	0	0.039551	0	-0.03418	0	-0.00928	0	0.024414	0
-33.26	-0.08789	0	-0.17236	0	-0.20117	0	-0.23095	0	-0.3081	0	-0.41602	0	-0.29638	0			-33.16	0.0649414	0	-0.00635	0	-0.03857	0	0.032716	0	-0.03418	0	-0.021	0	0.017579	0
-33.16	-0.07813	0	-0.1792	0	-0.18945	0	-0.23389	0	-0.31104	0	-0.41602	0	-0.2915	0			-33.06	0.0512694	0	-0.0083	0	-0.03857	0	0.027832	0	-0.03418	0	-0.00928	0	0.021484	0
-33.06	-0.08398	0	-0.18506	0	-0.20117	0	-0.24365	0	-0.31592	0	-0.42871	0	-0.3042	0			-32.96	0.0551758	0	-0.01123	0	-0.0376	0	0.025879	0	-0.03711	0	-0.00928	0	0.029297	0
-32.96	-0.10254	0	-0.20068	0	-0.20117	0	-0.2622	0	-0.33447	0	-0.44434	0	-0.31103	0			-32.86	0.0424805	0	-0.02393	0	-0.04346	0	0.032716	0	-0.03027	0	-0.01221	0	0.01465	0
-32.86	-0.08789	0	-0.1958	0	-0.20118	0	-0.25537	0	-0.33057	0	-0.43945	0	-0.29443	0			-32.76	0.0424805	0	-0.01904	0	-0.0415	0	0.032715	0	-0.03906	0	-0.01709	0	0.00195	0
-32.76	-0.08691	0	-0.20752	0	-0.20117	0	-0.25439	0	-0.33447	0	-0.43945	0	-0.30322	0			-32.66	0.043457	0	-0.01611	0	-0.0415	0	0.032716	0	-0.03418	0	-0.01709	0	-0.00683	0
-32.66	-0.08691	0	-0.19092	0	-0.20117	0	-0.2544	0	-0.33447	0	-0.43164	0	-0.31104	0			-32.56	0.0375984	0	-0.02588	0	-0.03369	0	0.032715	0	-0.03906	0	-0.00635	0	-0.00195	0
-32.56	-0.07813	0	-0.1792	0	-0.18164	0	-0.24951	0	-0.3374	0	-0.41504	0	-0.29443	0			-32.46	0.027832	0	-0.03076	0	-0.03857	0	0.027832	0	-0.04883	0	-0.01416	0	-0.00684	0
-32.46	-0.08301	0	-0.1919	0	-0.18164	0	-0.25048	0	-0.34228	0	-0.41602	0	-0.29931	0			-32.36	0.0180664	0	-0.03564	0	-0.04443	0	0.022949	0	-0.06152	0	-0.02393	0	-0.0166	0
-32.36	-0.07031	0	-0.17236	0	-0.17383	0	-0.22607	0	-0.32275	0	-0.40039	0	-0.2876	0			-32.26	0.019043	0	-0.03564	0	-0.04932	0	0.024902	0	-0.05371	0	-0.03174	0	-0.0293	0
-32.26	-0.05176	0	-0.17236	0	-0.16211	0	-0.21923	0	-0.31787	0	-0.39648	0	-0.28759	0			-32.16	0.0229492	0	-0.01904	0	-0.0415	0	0.024904	0	-0.05371	0	-0.01709	0	-0.0332	0
-32.16	-0.05176	0	-0.16065	0	-0.15039	0	-0.21924	0	-0.29932	0	-0.38379	0	-0.27979	0			-32.06	0.0161133	0	-0.02393	0	-0.0415	0	0.027832	0	-0.04883	0	-0.01709	0	-0.02148	0
-32.06	-0.05176	0	-0.16064	0	-0.15039	0	-0.20459	0	-0.28759	0	-0.36523	0	-0.26806	0			-31.96	0.0180664	0	-0.021	0	-0.0415	0	0.032715	0	-0.03906	0	-0.02881	0	-0.0293	0
-31.96	-0.05664	0	-0.16943	0	-0.1543	0	-0.20849	0	-0.29638	0	-0.36231	0	-0.27685	0			-31.86	0.0112305	0	-0.02783	0	-0.05518	0	0.023927	0	-0.03418	0	-0.03369	0	-0.03809	0
-31.86	-0.05176	0	-0.16065	0	-0.13868	0	-0.1919	0	-0.29932	0	-0.3457	0	-0.26807	0			-31.76	0.0112305	0	-0.03564	0	-0.05225	0	0.018066	0	-0.0459	0	-0.02881	0	-0.04492	0
-31.76	-0.06348	0	-0.16162	0	-0.14258	0	-0.20361	0	-0.28857	0	-0.33008	0	-0.26025	0			-31.66	0.019043	0	-0.01123	0	-0.05322	0	0.016116	0	-0.02637	0	-0.04052	0	-0.04785	0
-31.66	-0.06348	0	-0.15967	0	-0.14258	0	-0.19092	0	-0.28369	0	-0.31836	0	-0.25732	0			-31.56	0.0112305	0	-0.01611	0	-0.03076	0	0.040527	0	-0.03418	0	-0.021	0	-0.02148	0
-31.56	-0.05566	0	-0.16162	0	-0.14258	0	-0.17236	0	-0.27587	0	-0.31836	0	-0.23291	0			-31.46	0.0229492	0	-0.01221	0	-0.02588	0	0.04541	0	-0.02246	0	-0.021	0	-0.04102	0
-31.46	-0.05176	0	-0.14795	0	-0.14258	0	-0.17236	0	-0.26416	0	-0.2959	0	-0.22119	0			-31.36	0.0219727	0	-0.00147	0	-0.01416	0	0.052247	0	-0.02637	0	-0.01709	0	-0.02637	0
-31.36	-0.05176	0	-0.15283	0	-0.13086	0	-0.17236	0	-0.26416	0	-0.2793	0	-0.22119	0			-31.26	0.019043	0	0.00342	0	-0.01807	0	0.060059	0	-0.03125	0	-0.00928	0	-0.02539	0
-31.26	-0.04688	0	-0.16455	0	-0.14258	0	-0.17236	0	-0.26416	0	-0.2793	0	-0.22119	0			-31.16	0.0161133	0	0.000488	0	-0.01807	0	0.052247	0	-0.01758	0	-0.02099	0	-0.0332	0
-31.16	-0.04395	0	-0.16455	0	-0.14258	0	-0.16455	0	-0.26416	0	-0.26367	0	-0.2251	0			-31.06	0.0239254	0	0.00342	0	-0.01709	0	0.061035	0	-0.01465	0	-0.01221	0	-0.01953	0
-31.06	-0.03711	0	-0.15283	0	-0.15039	0	-0.15283	0	-0.24755	0	-0.25977	0	-0.2163	0			-30.96	0.0229492	0	0.02002	0	-0.02588	0	0.052246	0	-0.01465	0	-0.00928	0	-0.02148	0
-30.96	-0.0293	0	-0.1499	0	-0.14746	0	-0.14697	0	-0.22998	0	-0.24512	0	-0.20654	0			-30.86	0.0297852	0	0.025878	0	-0.00928	0	0.063966	0	-0.00781	0	0.00244	0	-0.01758	0
-30.86	-0.03906	0	-0.15674	0	-0.1543	0	-0.14014	0	-0.23291	0	-0.25195	0	-0.21338	0			-30.76	0.0112305	0	0.00732	0	-0.000488	0	0.070801	0	-0.02246	0	0.00146	0	-0.01074	0
-30.76	-0.04004	0	-0.15576	0	-0.16504	0	-0.14404	0	-0.21631	0	-0.24316	0	-0.20459	0			-30.66	0.0112305	0	0.015137	0	-0.02197	0	0.063966	0	-0.02637	0	-0.00537	0	-0.0293	0
-30.66	-0.05566	0	-0.16455	0	-0.16211	0	-0.15283	0	-0.22119	0	-0.24707	0	-0.22119	0			-30.56	0.0141584	0	0.019041	0	-0.021	0	0.063965	0	-0.01465	0	-0.00928	0	-0.0332	0
-30.56	-0.05176	0	-0.16162	0	-0.16211	0	-0.1499	0	-0.21337	0	-0.22852	0	-0.20459	0			-30.46	0.019043	0	0.015137	0	-0.00732	0	0.066895	0	-0.00977	0	-0.00928	0	-0.0293	0
-30.46	-0.05176	0	-0.14795	0	-0.16211	0	-0.1333	0	-0.20166	0	-0.2168	0	-0.18603	0			-30.36	0.0209961	0	0.012207	0	-0.01807	0	0.079589	0	-0.01758	0	-0.00146	0	-0.0332	0
-30.36	-0.05176	0	-0.15283	0	-0.16993	0	-0.14502	0	-0.20947	0	-0.22852	0	-0.19775	0			-30.26	0.0229492	0	0.00732	0	-0.021	0	0.068848	0	-0.01074	0	-0.01221	0	-0.04102	0
-30.26	-0.05566	0	-0.15381	0	-0.18164	0	-0.1372	0	-0.20556	0	-0.2207	0	-0.18994	0			-30.16	0.0229492	0	0.00732	0	-0.00928	0	0.063965	0	-0.01074	0	-0.00244	0	-0.0293	0
-30.16	-0.05176	0	-0.14502	0	-0.18945	0	-0.14111	0	-0.20947	0	-0.22852	0	-0.18311	0			-30.06	0.0151367	0	-0.000488	0	-0.01025	0	0.068848	0	-0.02246	0	-0.00928	0	-0.04102	0
-30.06	-0.05566	0	-0.14209	0	-0.18652	0	-0.14111	0	-0.20654	0	-0.2334	0	-0.17529	0			-29.96	0.0112305	0	0.00732	0	-0.01514	0	0.063965	0	-0.02246	0	-0.01709	0	-0.04883	0
-29.96	-0.06348	0	-0.16065	0	-0.20508	0	-0.15673	0	-0.22509	0	-0.24023	0	-0.19384	0			-29.86	0.0209961	0	0.00244	0	-0.021	0	0.063966	0	-0.01563	0	-0.00928	0	-0.04785	0
-29.86	-0.06348	0	-0.14893	0	-0.20508	0	-0.1499	0	-0.21338	0	-0.24023	0	-0.18506	0			-29.76	0.019043	0	-0.00439	0	-0.01514	0	0.070801	0	-0.02246	0	-0.00244	0	-0.03906	0
-29.76	-0.06348	0	-0.14892	0	-0.21289	0	-0.15673	0	-0.21337	0	-0.24902	0	-0.19873	0			-29.66	0.0317383	0	-0.00439	0	-0.02197	0	0.05713	0	-0.02637	0	-0.02392	0	-0.06055	0
-29.66	-0.06348	0	-0.14502	0	-0.21289	0	-0.15674	0	-0.21338	0	-0.23242	0	-0.19678	0			-29.56	0.0424787	0	-0.0044	0	-0.02588	0	0.059082	0	-0.01465	0	-0.01807	0	-0.04785	0
-29.56	-0.06348	0	-0.14502	0	-0.21289	0	-0.15576	0	-0.20166	0	-0.23145	0	-0.19775	0			-29.46	0.0424805	0	-0.00439	0	-0.01416	0	0.063965	0	-0.02246	0	-0.00146	0	-0.04102	0
-29.46	-0.08301	0	-0.15674	0	-0.22461	0	-0.18408	0	-0.22509	0	-0.25977	0	-0.22119	0			-29.36	0.0424805	0	-0.01221	0	-0.01416	0	0.057131	0	-0.02246	0	-0.01221	0	-0.05273	0
-29.36	-0.07813	0	-0.14014	0	-0.21583	0	-0.1792	0	-0.2085	0	-0.25488	0	-0.21631	0			-29.26	0.0454102	0	-0.00928	0	-0.00244	0	0.075684	0	-0.01953	0	-0.00537	0	-0.04102	0
-29.26	-0.08789	0	-0.1499	0	-0.21777	0	-0.17724	0	-0.20654	0	-0.27246	0	-0.22216	0			-29.16	0.0317383	0	-0.03076	0	-0.00732	0	0.070801	0	-0.02148	0	-0.01416	0	-0.0459	0
-29.16	-0.08789	0	-0.14795	0	-0.21289	0	-0.18018	0	-0.20166	0	-0.26758	0	-0.23389	0			-29.06	0.0375956	0	-0.01416	0	-0.021	0	0.060059	0	-0.01563	0	-0.01611	0	-0.05957	0
-29.06	-0.0752	0	-0.16162	0	-0.21289	0	-0.18408	0	-0.21338	0	-0.27637	0	-0.25244	0			-28.96	0.0356445	0	-0.02783	0	-0.00732	0	0.078613	0	-0.02246	0	-0.01025	0	-0.05371	0
-28.96	-0.08301	0	-0.15674	0	-0.2207	0	-0.18408	0	-0.22119	0	-0.27148	0	-0.25244	0			-28.86	0.0473633	0	-0.03076	0	-0.02197	0	0.063966	0	-0.01758	0	-0.01709	0	-0.07226	0
-28.86	-0.08691	0	-0.15674	0	-0.22461	0	-0.1919	0	-0.23291	0	-0.27148	0	-0.26416	0			-28.76	0.0424805	0	-0.03857	0	-0.01709	0	0.068848	0	-0.03418	0	-0.01221	0	-0.06738	0
-28.76	-0.09473	0	-0.16845	0	-0.22461	0	-0.1958	0	-0.23291	0	-0.28613	0	-0.27197	0			-28.66	0.0307617	0	-0.04053	0	-0.03369	0	0.052246	0	-0.03418	0	-0.02881	0	-0.08008	0
-28.66	-0.09473	0	-0.15674	0	-0.21289	0	-0.1919	0	-0.23779	0	-0.2793	0	-0.27197	0			-28.56	0.0229492	0	-0.05029	0	-0.03369	0	0.057129	0	-0.03906	0	-0.02881	0	-0.08008	0
-28.56	-0.11426	0	-0.16845	0	-0.22461	0	-0.20361	0	-0.25146	0	-0.29102	0	-0.2915	0			-28.46	0.034668	0	-0.04053	0	-0.03076	0	0.052246	0	-0.0459	0	-0.0376	0	-0.0918	0
-28.46	-0.10254	0	-0.15674	0	-0.21289	0	-0.20361	0	-0.23779	0	-0.29883	0	-0.27978	0			-28.36	0.0297852	0	-0.04053	0	-0.02881	0	0.059081	0	-0.05078	0	-0.02393	0	-0.08008	0
-28.36	-0.10254	0	-0.16455	0	-0.21289	0	-0.21631	0	-0.25244	0	-0.31055	0	-0.2915	0			-28.26	0.0336914	0	-0.04736	0	-0.04639	0	0.039551	0	-0.05762	0	-0.03369	0	-0.09668	0
-28.26	-0.11426	0	-0.16845	0	-0.21289	0	-0.23486	0	-0.26416	0	-0.31836	0	-0.29638	0			-28.16	0.0268555	0	-0.06201	0	-0.04541	0	0.040527	0	-0.05762	0	-0.04053	0	-0.0957	0
-28.16	-0.10645	0	-0.16846	0	-0.2168	0	-0.22705	0	-0.26807	0	-0.32227	0	-0.29541	0			-28.06	0.0356427	0	-0.05225	0	-0.05713	0	0.040527	0	-0.0459	0	-0.04053	0	-0.10352	0
-28.06	-0.10645	0	-0.16846	0	-0.20508	0	-0.21533	0	-0.26416	0	-0.31055	0	-0.28369	0			-27.96	0.027832	0	-0.05811	0	-0.04541	0	0.040527	0	-0.04395	0	-0.02881	0	-0.08691	0
-27.96	-0.11426	0	-0.17627	0	-0.21289	0	-0.23486	0	-0.28369	0	-0.31543	0	-0.28662	0			-27.86	0.0258789	0	-0.06006	0	-0.05615	0	0.037597	0	-0.05078	0	-0.04346	0	-0.08301	0
-27.86	-0.11816	0	-0.18018	0	-0.22461	0	-0.21533	0	-0.27588	0	-0.31445	0	-0.28857	0			-27.76	0.0415039	0	-0.06201	0	-0.05811	0	0.027832	0	-0.03809	0	-0.04541	0	-0.09668	0
-27.76	-0.11426	0	-0.17627	0	-0.21289	0	-0.20752	0	-0.27588	0	-0.31055	0	-0.30322	0			-27.66	0.043457	0	-0.06982	0	-0.04541	0	0.028808	0	-0.04102	0	-0.04541	0	-0.08398	0
-27.66	-0.12598	0	-0.18799	0	-0.21289	0	-0.20752	0	-0.2876	0	-0.32227	0	-0.31006	0			-27.56	0.0424795	0	-0.06299	0	-0.06006	0	0.025879	0	-0.03418	0	-0.05518	0	-0.0918	0
-27.56	-0.11426	0	-0.17138	0	-0.21289	0	-0.20361	0	-0.28369	0	-0.32227	0	-0.3081	0			-27.46	0.0541992	0	-0.04834	0	-0.05029	0	0.032715	0	-0.03027	0	-0.06006	0	-0.0918	0
-27.46	-0.10645	0	-0.17627	0	-0.21289	0	-0.21533	0	-0.28369	0	-0.33398	0	-0.31006	0			-27.36	0.0512695	0	-0.04639	0	-0.03662	0	0.044434	0	-0.03027	0	-0.04834	0	-0.08008	0
-27.36	-0.11426	0	-0.18799	0	-0.2295	0	-0.22705	0	-0.29541	0	-0.3418	0	-0.32764	0			-27.26	0.0375977	0	-0.06006	0	-0.04932	0	0.033691	0	-0.03027	0	-0.04346	0	-0.08008	0
-27.26	-0.12598	0	-0.1958	0	-0.23633	0	-0.22705	0	-0.30224	0	-0.3418	0	-0.33447	0			-27.16	0.0473633	0	-0.05029	0	-0.06103	0	0.017091	0	-0.02246	0	-0.03662	0	-0.08008	0
-27.16	-0.11719	0	-0.17627	0	-0.24414	0	-0.23486	0	-0.28369	0	-0.3418	0	-0.33447	0			-27.06	0.0424805	0	-0.06299	0	-0.05322	0	0.024902	0	-0.02246	0	-0.03662	0	-0.0752	0
-27.06	-0.12207	0	-0.1958	0	-0.24414	0	-0.23486	0	-0.29541	0	-0.3418	0	-0.3374	0			-26.96	0.0541992	0	-0.05127	0	-0.06104	0	0.024902	0	-0.01563	0	-0.05322	0	-0.08008	0
-26.96	-0.12207	0	-0.18408	0	-0.23242	0	-0.23486	0	-0.2915	0	-0.3418	0	-0.33056	0			-26.86	0.0541992	0	-0.06299	0	-0.06592	0	0.031738	0	-0.03418	0	-0.04346	0	-0.07617	0
-26.86	-0.13379	0	-0.20068	0	-0.24414	0	-0.23486	0	-0.30322	0	-0.3418	0	-0.33545	0			-26.76	0.0571289	0	-0.06299	0	-0.07275	0	0.013184	0	-0.02637	0	-0.0415	0	-0.07617	0
-26.76	-0.14648	0	-0.21533	0	-0.24707	0	-0.23486	0	-0.31982	0	-0.35352	0	-0.354	0			-26.66	0.0620117	0	-0.05127	0	-0.07666	0	0.018068	0	-0.01465	0	-0.04053	0	-0.08008	0
-26.66	-0.14551	0	-0.21533	0	-0.25195	0	-0.23486	0	-0.32275	0	-0.3418	0	-0.354	0			-26.56	0.059082	0	-0.06787	0	-0.06494	0	0.031738	0	-0.01465	0	-0.02881	0	-0.07324	0
-26.56	-0.14551	0	-0.20751	0	-0.24414	0	-0.22998	0	-0.31494	0	-0.3418	0	-0.354	0			-26.46	0.0688477	0	-0.07471	0	-0.07275	0	0.024902	0	-0.02246	0	-0.02881	0	-0.08008	0
-26.46	-0.12109	0	-0.20264	0	-0.24707	0	-0.21826	0	-0.30517	0	-0.33203	0	-0.33252	0			-26.36	0.0620117	0	-0.07471	0	-0.07275	0	0.013184	0	-0.02246	0	-0.03174	0	-0.08008	0
-26.36	-0.11719	0	-0.20752	0	-0.23243	0	-0.22315	0	-0.31104	0	-0.33789	0	-0.33838	0			-26.26	0.0620117	0	-0.07764	0	-0.07275	0	0.00537	0	-0.03418	0	-0.04932	0	-0.08789	0
-26.26	-0.12207	0	-0.20654	0	-0.22852	0	-0.21631	0	-0.29931	0	-0.33789	0	-0.33838	0			-26.16	0.0620117	0	-0.08252	0	-0.07275	0	0.00537	0	-0.0293	0	-0.04834	0	-0.08789	0
-26.16	-0.12988	0	-0.21143	0	-0.24023	0	-0.23096	0	-0.29932	0	-0.33789	0	-0.35498	0			-26.06	0.0620117	0	-0.09424	0	-0.07666	0	-0.00342	0	-0.03418	0	-0.05127	0	-0.08008	0
-26.06	-0.12207	0	-0.1958	0	-0.2207	0	-0.22314	0	-0.28369	0	-0.33789	0	-0.34228	0			-25.96	0.0620117	0	-0.09424	0	-0.08447	0	-0.01025	0	-0.03418	0	-0.05615	0	-0.08008	0
-25.96	-0.12695	0	-0.1919	0	-0.2207	0	-0.21435	0	-0.27978	0	-0.31836	0	-0.33056	0			-25.86	0.0717773	0	-0.0874	0	-0.08447	0	-0.01025	0	-0.02441	0	-0.05615	0	-0.08008	0
-25.86	-0.11133	0	-0.18115	0	-0.21485	0	-0.19678	0	-0.26904	0	-0.30859	0	-0.30811	0			-25.76	0.0668945	0	-0.0874	0	-0.08154	0	0.00146	0	-0.02637	0	-0.0415	0	-0.07715	0
-25.76	-0.10254	0	-0.16455	0	-0.20508	0	-0.18896	0	-0.25732	0	-0.31055	0	-0.30322	0			-25.66	0.0737305	0	-0.09424	0	-0.07666	0	0.00147	0	-0.01465	0	-0.03662	0	-0.07226	0
-25.66	-0.10938	0	-0.1792	0	-0.21582	0	-0.19873	0	-0.27393	0	-0.31348	0	-0.30615	0			-25.56	0.0737305	0	-0.09424	0	-0.06494	0	0.00537	0	-0.01465	0	-0.0249	0	-0.06055	0
-25.56	-0.10742	0	-0.17431	0	-0.21777	0	-0.18896	0	-0.2622	0	-0.2959	0	-0.29931	0			-25.46	0.065918	0	-0.09717	0	-0.07568	0	0.000488	0	-0.02539	0	-0.0415	0	-0.06543	0
-25.46	-0.10645	0	-0.16357	0	-0.20801	0	-0.18408	0	-0.25635	0	-0.29492	0	-0.2915	0			-25.36	0.0620117	0	-0.10596	0	-0.0835	0	-0.00928	0	-0.02246	0	-0.05127	0	-0.07519	0
-25.36	-0.12305	0	-0.15674	0	-0.21289	0	-0.1958	0	-0.26807	0	-0.30273	0	-0.30322	0			-25.26	0.0620117	0	-0.11377	0	-0.09229	0	-0.00928	0	-0.03711	0	-0.06006	0	-0.07227	0
-25.26	-0.11816	0	-0.14502	0	-0.20996	0	-0.20068	0	-0.25634	0	-0.29102	0	-0.2915	0			-25.16	0.0737305	0	-0.09912	0	-0.09228	0	-0.01416	0	-0.02734	0	-0.06494	0	-0.08398	0
-25.16	-0.10938	0	-0.1333	0	-0.19629	0	-0.1958	0	-0.24756	0	-0.28223	0	-0.2915	0			-25.06	0.0590817	0	-0.09717	0	-0.08252	0	0.000488	0	-0.02539	0	-0.05713	0	-0.07227	0
-25.06	-0.10156	0	-0.13232	0	-0.2002	0	-0.19775	0	-0.23974	0	-0.27832	0	-0.28662	0			-24.96	0.0620117	0	-0.10596	0	-0.0874	0	-0.00244	0	-0.03906	0	-0.06299	0	-0.0752	0
-24.96	-0.08301	0	-0.11377	0	-0.18164	0	-0.18408	0	-0.22119	0	-0.25977	0	-0.27685	0			-24.86	0.0620117	0	-0.10596	0	-0.08447	0	-0.01807	0	-0.0459	0	-0.06006	0	-0.07227	0
-24.86	-0.08301	0	-0.11084	0	-0.19825	0	-0.1919	0	-0.23291	0	-0.25977	0	-0.28369	0			-24.76	0.0766602	0	-0.09131	0	-0.09619	0	-0.01807	0	-0.03125	0	-0.06299	0	-0.07227	0
-24.76	-0.08301	0	-0.10107	0	-0.19336	0	-0.18408	0	-0.22119	0	-0.24805	0	-0.27685	0			-24.66	0.0786133	0	-0.08936	0	-0.08154	0	-0.00342	0	-0.03711	0	-0.05322	0	-0.07031	0
-24.66	-0.09082	0	-0.09521	0	-0.18945	0	-0.18506	0	-0.20947	0	-0.22461	0	-0.26709	0			-24.56	0.0844718	0	-0.08838	0	-0.0874	0	-0.00146	0	-0.03418	0	-0.05127	0	-0.0752	0
-24.56	-0.09766	0	-0.08935	0	-0.17676	0	-0.1792	0	-0.20459	0	-0.22363	0	-0.25537	0			-24.46	0.0844727	0	-0.08643	0	-0.08447	0	0.00439	0	-0.02246	0	-0.05029	0	-0.06934	0
-24.46	-0.0957	0	-0.09424	0	-0.16992	0	-0.17529	0	-0.20263	0	-0.2168	0	-0.24853	0			-24.36	0.0776367	0	-0.08643	0	-0.07275	0	0.018066	0	-0.03906	0	-0.04053	0	-0.06738	0
-24.36	-0.10352	0	-0.0835	0	-0.17383	0	-0.16943	0	-0.19873	0	-0.20606	0	-0.2544	0			-24.26	0.074707	0	-0.09326	0	-0.08936	0	0.00537	0	-0.0459	0	-0.05518	0	-0.06934	0
-24.26	-0.10254	0	-0.06982	0	-0.16992	0	-0.16552	0	-0.20165	0	-0.19727	0	-0.25244	0			-24.16	0.0668945	0	-0.08936	0	-0.09912	0	0.000488	0	-0.05176	0	-0.06006	0	-0.06445	0
-24.16	-0.08301	0	-0.05518	0	-0.15039	0	-0.14502	0	-0.18213	0	-0.17773	0	-0.23291	0			-24.06	0.0620124	0	-0.09424	0	-0.09521	0	-0.021	0	-0.06152	0	-0.06299	0	-0.0752	0
-24.06	-0.07129	0	-0.04345	0	-0.15039	0	-0.14404	0	-0.16259	0	-0.16602	0	-0.23291	0			-23.96	0.0698242	0	-0.09131	0	-0.1001	0	-0.02588	0	-0.05371	0	-0.06494	0	-0.08008	0
-23.96	-0.07031	0	-0.03076	0	-0.1377	0	-0.14794	0	-0.1499	0	-0.16504	0	-0.22021	0			-23.86	0.0620117	0	-0.10107	0	-0.08936	0	-0.01807	0	-0.06641	0	-0.06006	0	-0.07227	0
-23.86	-0.05176	0	-0.02393	0	-0.11915	0	-0.1294	0	-0.13135	0	-0.13477	0	-0.19287	0			-23.76	0.0737305	0	-0.08252	0	-0.09619	0	-0.01807	0	-0.05664	0	-0.06006	0	-0.07227	0
-23.76	-0.05176	0	-0.0288	0	-0.13086	0	-0.12939	0	-0.14306	0	-0.13867	0	-0.22119	0			-23.66	0.0737305	0	-0.09424	0	-0.09229	0	-0.00635	0	-0.0498	0	-0.04834	0	-0.07227	0
-23.66	-0.05664	0	-0.02002	0	-0.12402	0	-0.13916	0	-0.14404	0	-0.13184	0	-0.21143	0			-23.56	0.0737287	0	-0.08252	0	-0.09229	0	-0.01807	0	-0.04981	0	-0.04834	0	-0.07227	0
-23.56	-0.06348	0	-0.03173	0	-0.13086	0	-0.14795	0	-0.16259	0	-0.13867	0	-0.21338	0			-23.46	0.0737305	0	-0.08252	0	-0.09229	0	-0.00635	0	-0.0498	0	-0.05127	0	-0.06055	0
-23.46	-0.07031	0	-0.02783	0	-0.12305	0	-0.1333	0	-0.1499	0	-0.13867	0	-0.20556	0			-23.36	0.081543	0	-0.07471	0	-0.09228	0	-0.00635	0	-0.04199	0	-0.05615	0	-0.05566	0
-23.36	-0.06641	0	-0.02393	0	-0.11426	0	-0.12451	0	-0.146	0	-0.12207	0	-0.19678	0			-23.26	0.0854492	0	-0.07471	0	-0.08447	0	0.00146	0	-0.0498	0	-0.05615	0	-0.04102	0
-23.26	-0.05957	0	-0.00732	0	-0.10742	0	-0.12939	0	-0.13916	0	-0.12695	0	-0.19677	0			-23.16	0.081543	0	-0.06689	0	-0.07568	0	0.013185	0	-0.0498	0	-0.04932	0	-0.03418	0
-23.16	-0.07129	0	-0.00928	0	-0.10742	0	-0.1294	0	-0.13916	0	-0.12695	0	-0.19482	0			-23.06	0.081543	0	-0.07471	0	-0.08057	0	0.010254	0	-0.0498	0	-0.06006	0	-0.0332	0
-23.06	-0.05957	0	0.0044	0	-0.10742	0	-0.10986	0	-0.13916	0	-0.12695	0	-0.20166	0			-22.96	0.0854492	0	-0.06299	0	-0.08057	0	0.00537	0	-0.0498	0	-0.06006	0	-0.03613	0
-22.96	-0.07129	0	-0.01221	0	-0.10742	0	-0.11768	0	-0.13916	0	-0.13477	0	-0.20947	0			-22.86	0.081543	0	-0.0669	0	-0.06885	0	0.017091	0	-0.05078	0	-0.05518	0	-0.02246	0
-22.86	-0.08301	0	-0.03174	0	-0.13574	0	-0.14111	0	-0.15088	0	-0.1582	0	-0.22119	0			-22.76	0.081543	0	-0.06689	0	-0.06592	0	0.02002	0	-0.05371	0	-0.04541	0	-0.02148	0
-22.76	-0.0791	0	-0.03174	0	-0.13867	0	-0.14111	0	-0.15088	0	-0.1582	0	-0.21338	0			-22.66	0.081543	0	-0.06299	0	-0.07275	0	0.018068	0	-0.05664	0	-0.05517	0	-0.02148	0
-22.66	-0.09082	0	-0.04346	0	-0.15039	0	-0.15283	0	-0.15088	0	-0.1582	0	-0.23291	0			-22.56	0.0737305	0	-0.06299	0	-0.06104	0	0.024902	0	-0.06934	0	-0.0415	0	-0.00977	0
-22.56	-0.06836	0	-0.0288	0	-0.14258	0	-0.13818	0	-0.13623	0	-0.15527	0	-0.21337	0			-22.46	0.0698242	0	-0.05518	0	-0.06104	0	0.024902	0	-0.06152	0	-0.04834	0	-0.02148	0
-22.46	-0.06348	0	-0.02393	0	-0.13086	0	-0.12158	0	-0.13135	0	-0.15039	0	-0.21338	0			-22.36	0.0698242	0	-0.05518	0	-0.05811	0	0.024902	0	-0.07324	0	-0.04053	0	-0.01367	0
-22.36	-0.08301	0	-0.04053	0	-0.14746	0	-0.12158	0	-0.14307	0	-0.15527	0	-0.22607	0			-22.26	0.0737305	0	-0.04346	0	-0.06494	0	0.027832	0	-0.06641	0	-0.04053	0	-0.0166	0
-22.26	-0.09961	0	-0.05908	0	-0.16211	0	-0.12548	0	-0.14794	0	-0.16992	0	-0.24462	0			-22.16	0.0688477	0	-0.04346	0	-0.05322	0	0.041504	0	-0.08105	0	-0.03174	0	-0.00977	0
-22.16	-0.09277	0	-0.05029	0	-0.15723	0	-0.11377	0	-0.15772	0	-0.17676	0	-0.23096	0			-22.06	0.050293	0	-0.05518	0	-0.05615	0	0.036621	0	-0.08105	0	-0.0415	0	-0.01465	0
-22.06	-0.08398	0	-0.04345	0	-0.15039	0	-0.10986	0	-0.13134	0	-0.16895	0	-0.21728	0			-21.96	0.0473633	0	-0.06006	0	-0.06104	0	0.024902	0	-0.08594	0	-0.04834	0	-0.02148	0
-21.96	-0.0918	0	-0.04443	0	-0.14453	0	-0.10205	0	-0.1333	0	-0.17481	0	-0.20654	0			-21.86	0.0541992	0	-0.05518	0	-0.06103	0	0.024904	0	-0.0957	0	-0.04834	0	-0.02441	0
-21.86	-0.0752	0	-0.05029	0	-0.16602	0	-0.11377	0	-0.14697	0	-0.18164	0	-0.21338	0			-21.76	0.0493164	0	-0.06299	0	-0.0542	0	0.031738	0	-0.10059	0	-0.0415	0	-0.01758	0
-21.76	-0.07031	0	-0.0581	0	-0.16113	0	-0.11376	0	-0.14501	0	-0.18457	0	-0.19677	0			-21.66	0.034668	0	-0.06299	0	-0.06104	0	0.024902	0	-0.10059	0	-0.04834	0	-0.01465	0
-21.66	-0.05566	0	-0.03564	0	-0.14551	0	-0.09424	0	-0.12354	0	-0.16992	0	-0.18213	0			-21.56	0.0424793	0	-0.05811	0	-0.06104	0	0.024902	0	-0.10449	0	-0.06299	0	-0.00977	0
-21.56	-0.04395	0	-0.03173	0	-0.15039	0	-0.09716	0	-0.12353	0	-0.1582	0	-0.1831	0			-21.46	0.0336914	0	-0.07178	0	-0.04834	0	0.032715	0	-0.10156	0	-0.06006	0	-0.00488	0
-21.46	-0.04395	0	-0.02881	0	-0.14746	0	-0.0874	0	-0.1167	0	-0.15625	0	-0.1792	0			-21.36	0.0307617	0	-0.07471	0	-0.03857	0	0.030761	0	-0.11719	0	-0.05713	0	-0.00684	0
-21.36	-0.06348	0	-0.03564	0	-0.16211	0	-0.09424	0	-0.13525	0	-0.17383	0	-0.19385	0			-21.26	0.0307617	0	-0.06689	0	-0.0415	0	0.020996	0	-0.11621	0	-0.05322	0	-0.00684	0
-21.26	-0.0752	0	-0.04248	0	-0.16895	0	-0.09423	0	-0.13037	0	-0.17676	0	-0.18896	0			-21.16	0.019043	0	-0.06689	0	-0.03369	0	0.028809	0	-0.11914	0	-0.06396	0	-0.00488	0
-21.16	-0.0752	0	-0.03271	0	-0.16211	0	-0.09424	0	-0.13525	0	-0.18457	0	-0.18506	0			-21.06	0.0239251	0	-0.06201	0	-0.05029	0	0.033691	0	-0.13086	0	-0.07471	0	-0.00977	0
-21.06	-0.07813	0	-0.01904	0	-0.16504	0	-0.08545	0	-0.13916	0	-0.18066	0	-0.17334	0			-20.96	0.019043	0	-0.06299	0	-0.05518	0	0.04541	0	-0.12402	0	-0.07178	0	-0.00977	0
-20.96	-0.0791	0	-0.01514	0	-0.17481	0	-0.09033	0	-0.14306	0	-0.17383	0	-0.1665	0			-20.86	0.0307617	0	-0.05127	0	-0.05322	0	0.047365	0	-0.11231	0	-0.06006	0	-0.02148	0
-20.86	-0.08301	0	-0.03662	0	-0.18164	0	-0.07861	0	-0.14307	0	-0.18555	0	-0.15869	0			-20.76	0.0229492	0	-0.05127	0	-0.0415	0	0.044434	0	-0.12012	0	-0.05127	0	-0.0127	0
-20.76	-0.07715	0	-0.03271	0	-0.17383	0	-0.07177	0	-0.13525	0	-0.18262	0	-0.14111	0			-20.66	0.0258789	0	-0.06494	0	-0.05322	0	0.044434	0	-0.11719	0	-0.05615	0	-0.01758	0
-20.66	-0.08594	0	-0.04053	0	-0.16992	0	-0.05615	0	-0.13135	0	-0.18555	0	-0.13916	0			-20.56	0.0278317	0	-0.06982	0	-0.05518	0	0.047363	0	-0.12695	0	-0.05322	0	-0.01465	0
-20.56	-0.10254	0	-0.05517	0	-0.16992	0	-0.06298	0	-0.13623	0	-0.18262	0	-0.14306	0			-20.46	0.0141602	0	-0.07178	0	-0.04834	0	0.037598	0	-0.12891	0	-0.06299	0	-0.02441	0
-20.46	-0.09766	0	-0.06494	0	-0.18164	0	-0.07275	0	-0.13818	0	-0.17285	0	-0.12646	0			-20.36	0.0161133	0	-0.06201	0	-0.05029	0	0.035646	0	-0.12695	0	-0.06494	0	-0.03125	0
-20.36	-0.09082	0	-0.05615	0	-0.18165	0	-0.0708	0	-0.14307	0	-0.18262	0	-0.12256	0			-20.26	0.0229492	0	-0.06982	0	-0.04053	0	0.042481	0	-0.12012	0	-0.05518	0	-0.03613	0
-20.26	-0.09961	0	-0.07177	0	-0.18164	0	-0.06787	0	-0.14306	0	-0.18652	0	-0.1167	0			-20.16	0.0229492	0	-0.07471	0	-0.03662	0	0.036621	0	-0.125	0	-0.04834	0	-0.0293	0
-20.16	-0.09473	0	-0.06689	0	-0.18164	0	-0.06299	0	-0.15479	0	-0.18457	0	-0.1167	0			-20.06	0.0278313	0	-0.06983	0	-0.04639	0	0.036621	0	-0.13867	0	-0.05322	0	-0.03418	0
-20.06	-0.09473	0	-0.05908	0	-0.17383	0	-0.0747	0	-0.14794	0	-0.18164	0	-0.13525	0			-19.96	0.0229492	0	-0.07568	0	-0.04834	0	0.029785	0	-0.12695	0	-0.06299	0	-0.03613	0
-19.96	-0.08984	0	-0.04248	0	-0.16211	0	-0.06298	0	-0.13818	0	-0.16504	0	-0.12646	0			-19.86	0.0454102	0	-0.07178	0	-0.0581	0	0.036623	0	-0.10938	0	-0.06787	0	-0.04101	0
-19.86	-0.09961	0	-0.03857	0	-0.16211	0	-0.05518	0	-0.13428	0	-0.1582	0	-0.10498	0			-19.76	0.050293	0	-0.06689	0	-0.0542	0	0.030762	0	-0.11231	0	-0.06006	0	-0.0332	0
-19.76	-0.0918	0	-0.04541	0	-0.15918	0	-0.04345	0	-0.1333	0	-0.15527	0	-0.10107	0			-19.66	0.0454102	0	-0.05811	0	-0.04931	0	0.02881	0	-0.10059	0	-0.06006	0	-0.0332	0
-19.66	-0.08203	0	-0.04541	0	-0.14941	0	-0.03857	0	-0.14209	0	-0.15039	0	-0.09424	0			-19.56	0.0434563	0	-0.05811	0	-0.02588	0	0.049316	0	-0.10742	0	-0.05615	0	-0.02148	0
-19.56	-0.06738	0	-0.05273	0	-0.13477	0	-0.03174	0	-0.13525	0	-0.15039	0	-0.09228	0			-19.46	0.0385742	0	-0.07959	0	-0.021	0	0.037598	0	-0.11719	0	-0.05127	0	-0.02148	0
-19.46	-0.08594	0	-0.07764	0	-0.14258	0	-0.04834	0	-0.14306	0	-0.15332	0	-0.10498	0			-19.36	0.0454102	0	-0.07178	0	-0.02881	0	0.032717	0	-0.10449	0	-0.06104	0	-0.04394	0
-19.36	-0.09473	0	-0.08252	0	-0.14258	0	-0.05518	0	-0.14307	0	-0.16309	0	-0.11182	0			-19.26	0.0551758	0	-0.06689	0	-0.03076	0	0.047363	0	-0.09766	0	-0.05322	0	-0.03906	0
-19.26	-0.08301	0	-0.08252	0	-0.13086	0	-0.05127	0	-0.12842	0	-0.1582	0	-0.11474	0			-19.16	0.0571289	0	-0.06689	0	-0.02588	0	0.044434	0	-0.11133	0	-0.04834	0	-0.04395	0
-19.16	-0.08008	0	-0.09619	0	-0.14258	0	-0.07178	0	-0.14697	0	-0.16992	0	-0.12842	0			-19.06	0.050293	0	-0.07764	0	-0.0415	0	0.044434	0	-0.11231	0	-0.06299	0	-0.05371	0
-19.06	-0.0752	0	-0.10107	0	-0.13965	0	-0.06689	0	-0.14697	0	-0.16992	0	-0.12353	0			-18.96	0.0405273	0	-0.08252	0	-0.05811	0	0.039551	0	-0.10742	0	-0.07275	0	-0.07715	0
-18.96	-0.07129	0	-0.11084	0	-0.14746	0	-0.07763	0	-0.1626	0	-0.17481	0	-0.1167	0			-18.86	0.0424805	0	-0.0874	0	-0.06006	0	0.037599	0	-0.10547	0	-0.07471	0	-0.08203	0
-18.86	-0.08008	0	-0.11768	0	-0.16895	0	-0.0874	0	-0.17432	0	-0.18164	0	-0.13135	0			-18.76	0.0454102	0	-0.08936	0	-0.05615	0	0.029785	0	-0.10449	0	-0.07275	0	-0.08496	0
-18.76	-0.09375	0	-0.1206	0	-0.18066	0	-0.09814	0	-0.18603	0	-0.19629	0	-0.15283	0			-18.66	0.0473633	0	-0.08643	0	-0.0581	0	0.027835	0	-0.08496	0	-0.07177	0	-0.08691	0
-18.66	-0.08984	0	-0.14209	0	-0.17383	0	-0.10107	0	-0.18604	0	-0.20117	0	-0.15576	0			-18.56	0.0454097	0	-0.08838	0	-0.0376	0	0.029785	0	-0.08203	0	-0.05225	0	-0.07227	0
-18.56	-0.09082	0	-0.13134	0	-0.16992	0	-0.09716	0	-0.18017	0	-0.19727	0	-0.15673	0			-18.46	0.0385742	0	-0.08545	0	-0.0376	0	0.022949	0	-0.0752	0	-0.05225	0	-0.06934	0
-18.46	-0.08789	0	-0.13037	0	-0.16992	0	-0.09228	0	-0.19189	0	-0.18652	0	-0.16357	0			-18.36	0.050293	0	-0.06983	0	-0.04541	0	0.014163	0	-0.06641	0	-0.04736	0	-0.06445	0
-18.36	-0.08594	0	-0.12549	0	-0.16211	0	-0.10596	0	-0.19385	0	-0.19238	0	-0.16357	0			-18.26	0.0356445	0	-0.08643	0	-0.03369	0	0.027832	0	-0.08496	0	-0.04053	0	-0.04102	0
-18.26	-0.08301	0	-0.11767	0	-0.1543	0	-0.09619	0	-0.18408	0	-0.18457	0	-0.16943	0			-18.16	0.0473633	0	-0.08252	0	-0.05029	0	0.00635	0	-0.06836	0	-0.05224	0	-0.06445	0
-18.16	-0.08301	0	-0.10889	0	-0.14258	0	-0.08252	0	-0.17529	0	-0.17773	0	-0.16748	0			-18.06	0.0571274	0	-0.07959	0	-0.04053	0	0.018066	0	-0.05371	0	-0.03564	0	-0.05078	0
-18.06	-0.08496	0	-0.11572	0	-0.14258	0	-0.08447	0	-0.18408	0	-0.17481	0	-0.1792	0			-17.96	0.0454102	0	-0.07861	0	-0.03076	0	0.027832	0	-0.06543	0	-0.02588	0	-0.0459	0
-17.96	-0.0791	0	-0.12061	0	-0.15918	0	-0.09814	0	-0.17822	0	-0.17481	0	-0.18896	0			-17.86	0.043457	0	-0.07666	0	-0.0376	0	0.020997	0	-0.06055	0	-0.03271	0	-0.05762	0
-17.86	-0.08203	0	-0.12549	0	-0.16602	0	-0.10889	0	-0.18897	0	-0.18457	0	-0.19092	0			-17.76	0.050293	0	-0.08252	0	-0.03564	0	0.025879	0	-0.05371	0	-0.04053	0	-0.05469	0
-17.76	-0.07031	0	-0.12548	0	-0.15723	0	-0.11376	0	-0.18603	0	-0.18457	0	-0.18408	0			-17.66	0.050293	0	-0.07959	0	-0.03369	0	0.024903	0	-0.05566	0	-0.04053	0	-0.04102	0
-17.66	-0.04883	0	-0.11084	0	-0.14746	0	-0.11084	0	-0.1792	0	-0.17481	0	-0.17529	0			-17.56	0.0415032	0	-0.07959	0	-0.03564	0	0.022949	0	-0.05762	0	-0.04053	0	-0.04297	0
-17.56	-0.04883	0	-0.12256	0	-0.14258	0	-0.10888	0	-0.18896	0	-0.17481	0	-0.18213	0			-17.46	0.0473633	0	-0.09424	0	-0.0376	0	0.020996	0	-0.07324	0	-0.04053	0	-0.04492	0
-17.46	-0.0459	0	-0.11963	0	-0.1377	0	-0.10888	0	-0.18896	0	-0.17676	0	-0.18896	0			-17.36	0.0356445	0	-0.10108	0	-0.04541	0	-0.00146	0	-0.07324	0	-0.04834	0	-0.05273	0
-17.36	-0.01563	0	-0.10107	0	-0.11915	0	-0.09717	0	-0.17725	0	-0.15332	0	-0.16553	0			-17.26	0.0424805	0	-0.09424	0	-0.05225	0	-0.00146	0	-0.06836	0	-0.04346	0	-0.04785	0
-17.26	-0.00977	0	-0.09423	0	-0.12305	0	-0.0874	0	-0.16259	0	-0.13867	0	-0.15087	0			-17.16	0.0297852	0	-0.09424	0	-0.04834	0	0.000488	0	-0.06641	0	-0.0415	0	-0.05176	0
-17.16	-0.00488	0	-0.09424	0	-0.11133	0	-0.08252	0	-0.15869	0	-0.12695	0	-0.13916	0			-17.06	0.0229492	0	-0.10205	0	-0.05029	0	-0.00635	0	-0.07324	0	-0.04834	0	-0.06152	0
-17.06	0.018555	0	-0.08252	0	-0.11133	0	-0.0708	0	-0.15869	0	-0.11523	0	-0.14404	0			-16.96	0.0307617	0	-0.09424	0	-0.05615	0	-0.01807	0	-0.07715	0	-0.06006	0	-0.0752	0
-16.96	0.015625	0	-0.09424	0	-0.11133	0	-0.09033	0	-0.17041	0	-0.12695	0	-0.15087	0			-16.86	0.0141602	0	-0.09424	0	-0.06494	0	-0.01025	0	-0.07715	0	-0.06006	0	-0.06543	0
-16.86	0.025391	0	-0.08252	0	-0.11133	0	-0.07861	0	-0.15869	0	-0.11523	0	-0.13916	0			-16.76	0.00732	0	-0.10596	0	-0.06494	0	-0.01025	0	-0.08496	0	-0.06006	0	-0.07227	0
-16.76	0.018555	0	-0.09912	0	-0.12695	0	-0.09521	0	-0.1831	0	-0.13477	0	-0.13623	0			-16.66	0.0102539	0	-0.10303	0	-0.06494	0	-0.01807	0	-0.08203	0	-0.07178	0	-0.07227	0
-16.66	0.00684	0	-0.11084	0	-0.14258	0	-0.10693	0	-0.18994	0	-0.14648	0	-0.146	0			-16.56	0.00732	0	-0.10108	0	-0.06982	0	-0.01514	0	-0.08008	0	-0.06885	0	-0.06934	0
-16.56	0.018555	0	-0.10595	0	-0.13086	0	-0.11377	0	-0.17822	0	-0.15137	0	-0.11963	0			-16.46	0.0239258	0	-0.08643	0	-0.06982	0	-0.01318	0	-0.07715	0	-0.06396	0	-0.06445	0
-16.46	0.023438	0	-0.10107	0	-0.12598	0	-0.10888	0	-0.18506	0	-0.16113	0	-0.12256	0			-16.36	0.019043	0	-0.08936	0	-0.06006	0	-0.01318	0	-0.06543	0	-0.05518	0	-0.06445	0
-16.36	0.030273	0	-0.09424	0	-0.12696	0	-0.10498	0	-0.18994	0	-0.1582	0	-0.11963	0			-16.26	0.019043	0	-0.09424	0	-0.06494	0	-0.00635	0	-0.06543	0	-0.04834	0	-0.06445	0
-16.26	0.013672	0	-0.10595	0	-0.11914	0	-0.10205	0	-0.18994	0	-0.16309	0	-0.13232	0			-16.16	0.019043	0	-0.10205	0	-0.06494	0	-0.00635	0	-0.06543	0	-0.06006	0	-0.07227	0
-16.16	0.023438	0	-0.09424	0	-0.11914	0	-0.09033	0	-0.18994	0	-0.16602	0	-0.12744	0			-16.06	0.0229474	0	-0.0874	0	-0.06494	0	-0.01416	0	-0.05664	0	-0.06006	0	-0.0752	0
-16.06	0.033203	0	-0.09423	0	-0.11133	0	-0.09033	0	-0.18212	0	-0.1582	0	-0.12646	0			-15.96	0.0112305	0	-0.08252	0	-0.05322	0	-0.01904	0	-0.05469	0	-0.05615	0	-0.08008	0
-15.96	0.026367	0	-0.08643	0	-0.09961	0	-0.08251	0	-0.1704	0	-0.15332	0	-0.11279	0			-15.86	0.019043	0	-0.07764	0	-0.06103	0	-0.02588	0	-0.06055	0	-0.05615	0	-0.07715	0
-15.86	0.042969	0	-0.06689	0	-0.08008	0	-0.0708	0	-0.15967	0	-0.13867	0	-0.09521	0			-15.76	0.019043	0	-0.08252	0	-0.05322	0	-0.02588	0	-0.05371	0	-0.06006	0	-0.07227	0
-15.76	0.033203	0	-0.06982	0	-0.08008	0	-0.0708	0	-0.14306	0	-0.13867	0	-0.08837	0			-15.66	0.00732	0	-0.09424	0	-0.06494	0	-0.02588	0	-0.05371	0	-0.06006	0	-0.07227	0
-15.66	0.029297	0	-0.05225	0	-0.06543	0	-0.06787	0	-0.14014	0	-0.12402	0	-0.07764	0			-15.56	-0.00342	0	-0.09424	0	-0.06494	0	-0.0376	0	-0.06152	0	-0.07178	0	-0.07227	0
-15.56	0.038086	0	-0.04345	0	-0.04883	0	-0.05127	0	-0.12353	0	-0.10742	0	-0.06884	0			-15.46	0.00342	0	-0.08252	0	-0.07666	0	-0.0376	0	-0.0498	0	-0.07178	0	-0.06738	0
-15.46	0.038086	0	-0.04346	0	-0.05273	0	-0.06298	0	-0.12353	0	-0.11914	0	-0.06884	0			-15.36	0.00342	0	-0.08252	0	-0.06494	0	-0.02588	0	-0.0498	0	-0.06787	0	-0.04883	0
-15.36	0.03418	0	-0.03564	0	-0.04493	0	-0.05518	0	-0.12744	0	-0.11914	0	-0.06104	0			-15.26	0.0161133	0	-0.07764	0	-0.06494	0	-0.03369	0	-0.04883	0	-0.06787	0	-0.04883	0
-15.26	0.039063	0	-0.03564	0	-0.04102	0	-0.06298	0	-0.11572	0	-0.09961	0	-0.05322	0			-15.16	0.0112305	0	-0.0708	0	-0.06006	0	-0.03271	0	-0.04199	0	-0.06689	0	-0.05273	0
-15.16	0.057617	0	-0.03564	0	-0.04102	0	-0.04834	0	-0.09912	0	-0.09961	0	-0.0415	0			-15.06	-0.00146	0	-0.07568	0	-0.05322	0	-0.02588	0	-0.05176	0	-0.06006	0	-0.04785	0
-15.06	0.050781	0	-0.04345	0	-0.03613	0	-0.06494	0	-0.09912	0	-0.08301	0	-0.05615	0			-14.96	0.00342	0	-0.08252	0	-0.05811	0	-0.04248	0	-0.06543	0	-0.06494	0	-0.05078	0
-14.96	0.044922	0	-0.05518	0	-0.02637	0	-0.05127	0	-0.09228	0	-0.07617	0	-0.06103	0			-14.86	-0.00342	0	-0.07764	0	-0.06494	0	-0.0376	0	-0.06055	0	-0.06006	0	-0.05273	0
-14.86	0.03125	0	-0.06689	0	-0.03614	0	-0.05127	0	-0.09229	0	-0.08789	0	-0.06104	0			-14.76	0.0112305	0	-0.06299	0	-0.06006	0	-0.04053	0	-0.04102	0	-0.06299	0	-0.05566	0
-14.76	0.02832	0	-0.05224	0	-0.03809	0	-0.04833	0	-0.07763	0	-0.07324	0	-0.03466	0			-14.66	0.0151367	0	-0.06396	0	-0.05322	0	-0.02588	0	-0.03027	0	-0.06006	0	-0.04101	0
-14.66	0.026367	0	-0.04736	0	-0.02148	0	-0.04346	0	-0.06104	0	-0.05664	0	-0.01807	0			-14.56	0.0151367	0	-0.06592	0	-0.0415	0	-0.01416	0	-0.03027	0	-0.04834	0	-0.04102	0
-14.56	0.019531	0	-0.04248	0	-0.0166	0	-0.04638	0	-0.05615	0	-0.06348	0	-0.01709	0			-14.46	-0.00146	0	-0.0708	0	-0.05322	0	-0.02588	0	-0.03027	0	-0.04834	0	-0.04102	0
-14.46	0.018555	0	-0.04346	0	-0.00977	0	-0.03955	0	-0.06103	0	-0.05664	0	-0.01806	0			-14.36	-0.0083	0	-0.0708	0	-0.05322	0	-0.02588	0	-0.03027	0	-0.05615	0	-0.04102	0
-14.36	0.00684	0	-0.05518	0	-0.00977	0	-0.05127	0	-0.06104	0	-0.05664	0	-0.01807	0			-14.26	-0.0112305	0	-0.0708	0	-0.05322	0	-0.02881	0	-0.03027	0	-0.05127	0	-0.04395	0
-14.26	-0.0127	0	-0.05517	0	-0.00977	0	-0.05126	0	-0.07275	0	-0.06836	0	-0.02978	0			-14.16	-0.00146	0	-0.06299	0	-0.05322	0	-0.03369	0	-0.03418	0	-0.05615	0	-0.03711	0
-14.16	-0.0127	0	-0.04346	0	0.00195	0	-0.05615	0	-0.06104	0	-0.05664	0	-0.01807	0			-14.06	-0.0200195	0	-0.07471	0	-0.05322	0	-0.02588	0	-0.03906	0	-0.05322	0	-0.04102	0
-14.06	-0.01953	0	-0.05517	0	-0.00977	0	-0.0581	0	-0.06103	0	-0.06836	0	-0.02978	0			-13.96	-0.0083	0	-0.06299	0	-0.05322	0	-0.03369	0	-0.03418	0	-0.06006	0	-0.04102	0
-13.96	-0.01367	0	-0.04834	0	-0.00293	0	-0.06103	0	-0.0542	0	-0.06152	0	-0.03955	0			-13.86	-0.0200195	0	-0.06299	0	-0.05322	0	-0.03857	0	-0.03418	0	-0.06006	0	-0.0293	0
-13.86	-0.0127	0	-0.04736	0	-0.00196	0	-0.06689	0	-0.05029	0	-0.06055	0	-0.06494	0			-13.76	-0.0083	0	-0.05908	0	-0.05322	0	-0.04541	0	-0.03027	0	-0.06006	0	-0.0293	0
-13.76	-0.0127	0	-0.04736	0	0.00977	0	-0.05029	0	-0.0454	0	-0.04883	0	-0.05322	0			-13.66	-0.0161133	0	-0.05908	0	-0.0415	0	-0.03662	0	-0.02539	0	-0.05615	0	-0.0293	0
-13.66	-0.000977	0	-0.03076	0	0.03418	0	-0.04346	0	-0.02881	0	-0.03223	0	-0.04834	0			-13.56	-0.0083	0	-0.06299	0	-0.05322	0	-0.0415	0	-0.01074	0	-0.05615	0	-0.03711	0
-13.56	-0.01758	0	-0.02881	0	0.039063	0	-0.04834	0	-0.02685	0	-0.03027	0	-0.0542	0			-13.46	-0.0200195	0	-0.06299	0	-0.04053	0	-0.03369	0	-0.02246	0	-0.04834	0	-0.02148	0
-13.46	-0.03613	0	-0.04736	0	0.037109	0	-0.0581	0	-0.03369	0	-0.03711	0	-0.06103	0			-13.36	-0.0327148	0	-0.07275	0	-0.03369	0	-0.03369	0	-0.02734	0	-0.06006	0	-0.0293	0
-13.36	-0.0166	0	-0.03467	0	0.044916	0	-0.04346	0	-0.01416	0	-0.02148	0	-0.0415	0			-13.26	-0.0229492	0	-0.06104	0	-0.04639	0	-0.04736	0	-0.01758	0	-0.06494	0	-0.03418	0
-13.26	-0.0166	0	-0.03564	0	0.044922	0	-0.04345	0	-0.01416	0	-0.02148	0	-0.04541	0			-13.16	-0.0327148	0	-0.07275	0	-0.03662	0	-0.03564	0	-0.01563	0	-0.06299	0	-0.02441	0
-13.16	-0.00488	0	-0.02393	0	0.044922	0	-0.02393	0	-0.01416	0	-0.00977	0	-0.03369	0			-13.06	-0.0268564	0	-0.06201	0	-0.04639	0	-0.04639	0	-0.0293	0	-0.06104	0	-0.0293	0
-13.06	-0.00488	0	-0.03564	0	0.044922	0	-0.02392	0	-0.01416	0	-0.02246	0	-0.03369	0			-12.96	-0.0151367	0	-0.05518	0	-0.04053	0	-0.04053	0	-0.02246	0	-0.05518	0	-0.0166	0
-12.96	-0.01953	0	-0.05518	0	0.014648	0	-0.04345	0	-0.01709	0	-0.02441	0	-0.06103	0			-12.86	-0.0161133	0	-0.05518	0	-0.03857	0	-0.03369	0	-0.02734	0	-0.06006	0	-0.01758	0
-12.86	-0.0127	0	-0.04736	0	0.017574	0	-0.03564	0	-0.00244	0	-0.0293	0	-0.05322	0			-12.76	-0.0161133	0	-0.05127	0	-0.04541	0	-0.03369	0	-0.03418	0	-0.06006	0	-0.01758	0
-12.76	-0.02051	0	-0.05517	0	0.00977	0	-0.03173	0	-0.01025	0	-0.02539	0	-0.04443	0			-12.66	-0.0161133	0	-0.06299	0	-0.03369	0	-0.03369	0	-0.04199	0	-0.04834	0	-0.00293	0
-12.66	-0.0127	0	-0.04736	0	0.017578	0	-0.02393	0	-0.00244	0	-0.01758	0	-0.04639	0			-12.56	-0.0161145	0	-0.05518	0	-0.03369	0	-0.03369	0	-0.03418	0	-0.04834	0	-0.0127	0
-12.56	-0.0127	0	-0.03564	0	0.020508	0	-0.0122	0	-0.00244	0	-0.01758	0	-0.05322	0			-12.46	-0.027832	0	-0.05811	0	-0.021	0	-0.03369	0	-0.03418	0	-0.04053	0	-0.00977	0
-12.46	-0.0127	0	-0.04346	0	0.025391	0	-0.0122	0	0.00244	0	-0.01758	0	-0.06103	0			-12.36	-0.0209961	0	-0.04443	0	-0.02685	0	-0.03857	0	-0.03906	0	-0.04834	0	-0.01758	0
-12.36	-0.0293	0	-0.06006	0	0.00976	0	-0.02881	0	0.00439	0	-0.02246	0	-0.06592	0			-12.26	-0.027832	0	-0.06299	0	-0.02686	0	-0.03857	0	-0.05371	0	-0.05322	0	-0.01074	0
-12.26	-0.04395	0	-0.06689	0	-0.01367	0	-0.03564	0	-0.01123	0	-0.0332	0	-0.07666	0			-12.16	-0.0151367	0	-0.05029	0	-0.03369	0	-0.05713	0	-0.04102	0	-0.06006	0	-0.03418	0
-12.16	-0.03223	0	-0.04736	0	0.000977	0	-0.03564	0	-0.00635	0	-0.0293	0	-0.06494	0			-12.06	-0.0083	0	-0.04346	0	-0.03271	0	-0.04443	0	-0.02246	0	-0.05518	0	-0.02832	0
-12.06	-0.04395	0	-0.05517	0	-0.00586	0	-0.03564	0	-0.00634	0	-0.0293	0	-0.06494	0			-11.96	-0.00439	0	-0.03174	0	-0.01416	0	-0.02588	0	-0.02246	0	-0.04834	0	-0.00977	0
-11.96	-0.04395	0	-0.0542	0	-0.00586	0	-0.03564	0	-0.00634	0	-0.04102	0	-0.06494	0			-11.86	-0.0083	0	-0.03174	0	-0.01025	0	-0.01416	0	-0.00977	0	-0.03662	0	-0.00586	0
-11.86	-0.03516	0	-0.04346	0	-0.00879	0	-0.03857	0	-0.00537	0	-0.03223	0	-0.06787	0			-11.76	-0.0083	0	-0.02881	0	0.00244	0	-0.00635	0	-0.00293	0	-0.02881	0	-0.00977	0
-11.76	-0.04004	0	-0.03857	0	-0.01367	0	-0.04052	0	-0.0249	0	-0.03711	0	-0.08056	0			-11.66	-0.00439	0	-0.02393	0	-0.00244	0	-0.01416	0	0.00879	0	-0.04053	0	-0.00488	0
-11.66	-0.04004	0	-0.03662	0	-0.01367	0	-0.02393	0	-0.02686	0	-0.02539	0	-0.07568	0			-11.56	-0.00439	0	-0.02393	0	0.00928	0	-0.00244	0	0.000977	0	-0.02881	0	0.00879	0
-11.56	-0.03223	0	-0.04345	0	-0.02148	0	-0.03173	0	-0.02197	0	-0.02539	0	-0.06884	0			-11.46	-0.0083	0	-0.01611	0	0.00928	0	-0.00244	0	0.00879	0	-0.03662	0	-0.00977	0
-11.46	-0.03223	0	-0.03564	0	-0.02539	0	-0.02783	0	-0.01416	0	-0.02148	0	-0.06103	0			-11.36	0.00342	0	-0.01221	0	0.017092	0	0.00537	0	0.00879	0	-0.02393	0	0.00293	0
-11.36	-0.03223	0	-0.03174	0	-0.03321	0	-0.03174	0	-0.02197	0	-0.01758	0	-0.05713	0			-11.26	0.00342	0	-0.01221	0	0.01709	0	0.00537	0	0.00879	0	-0.00537	0	0.013672	0
-11.26	-0.03223	0	-0.03564	0	-0.02832	0	-0.02392	0	-0.01416	0	-0.01758	0	-0.04931	0			-11.16	-0.00439	0	-0.01514	0	0.00928	0	0.00537	0	0.00879	0	-0.01709	0	0.013672	0
-11.16	-0.03223	0	-0.03564	0	-0.02148	0	-0.02393	0	-0.00244	0	0.00195	0	-0.04932	0			-11.06	0.00342	0	-0.00928	0	0.00928	0	0.00537	0	0.0166	0	-0.01709	0	0.013672	0
-11.06	-0.00977	0	0.000491	0	-0.00195	0	-0.00439	0	0.00537	0	0.00977	0	-0.02197	0			-10.96	0.00342	0	0.00732	0	0.00537	0	0.00146	0	0.020508	0	-0.01709	0	0.021484	0
-10.96	-0.02441	0	-0.00928	0	-0.02148	0	-0.00439	0	0.00538	0	0.00977	0	-0.02978	0			-10.86	0.00342	0	-0.00439	0	0.01709	0	0.013184	0	0.020508	0	-0.00537	0	0.021484	0
-10.86	-0.0127	0	-0.00439	0	-0.02149	0	0.00732	0	0.01709	0	0.013672	0	-0.01025	0			-10.76	0.00342	0	-0.000488	0	0.00928	0	0.00537	0	0.032227	0	-0.00537	0	0.021484	0
-10.76	-0.000977	0	0.012209	0	-0.00977	0	0.015139	0	0.028811	0	0.013672	0	-0.01025	0			-10.66	0.00635	0	0.00244	0	0.00928	0	0.01709	0	0.035156	0	-0.00537	0	0.025391	0
-10.66	-0.01758	0	-0.00537	0	-0.01465	0	0.010254	0	0.012207	0	0	0	-0.01514	0			-10.56	-0.000487	0	-0.01611	0	0.012207	0	0.02002	0	0.016603	0	-0.00244	0	0.02832	0
-10.56	-0.03613	0	-0.01611	0	-0.0332	0	0.00342	0	0.00245	0	-0.00195	0	-0.02978	0			-10.46	-0.0083	0	-0.01611	0	-0.00244	0	0.013184	0	0.016602	0	-0.00928	0	0.021484	0
-10.46	-0.03613	0	-0.01221	0	-0.04102	0	0.00733	0	0.0044	0	0.00293	0	-0.02197	0			-10.36	0.00342	0	-0.0044	0	-0.00244	0	0.013185	0	0.011719	0	-0.00928	0	0.00977	0
-10.36	-0.02344	0	0.00342	0	-0.03321	0	0.0083	0	-0.00635	0	0.017578	0	-0.01904	0			-10.26	0.0112305	0	-0.00439	0	-0.00244	0	0.013184	0	0.00488	0	-0.00537	0	0.021484	0
-10.26	-0.0166	0	-0.00146	0	-0.0332	0	0.015143	0	-0.00146	0	0.00977	0	-0.02587	0			-10.16	-0.00537	0	-0.00439	0	0.00537	0	0.020996	0	0.00488	0	0.00244	0	0.029297	0
-10.16	0.00684	0	0.022949	0	-0.02148	0	0.026856	0	0.012207	0	0.026367	0	-0.00244	0			-10.06	-0.0151367	0	-0.01123	0	0.00537	0	0.013184	0	-0.00684	0	-0.00928	0	0.029297	0
-10.06	0.00684	0	0.020024	0	-0.02148	0	0.015141	0	0.00245	0	0.033203	0	-0.01416	0			-9.96001	0.00342	0	0.00732	0	0.000488	0	0.0083	0	-0.00293	0	-0.00928	0	0.024414	0
-9.96001	0.014648	0	0.025879	0	-0.02539	0	0.022952	0	0.00537	0	0.029297	0	-0.00634	0			-9.86	-0.0083	0	0.00732	0	0.01709	0	0.018066	0	-0.00293	0	0.01416	0	0.041016	0
-9.86	0.00391	0	0.031738	0	-0.02442	0	0.016113	0	-0.00537	0	0.030273	0	-0.01709	0			-9.76001	-0.000488	0	0.00342	0	0.00537	0	0.024902	0	-0.00684	0	0.00244	0	0.026367	0
-9.76001	0.00684	0	0.020024	0	-0.0332	0	0.00733	0	-0.00244	0	0.021484	0	-0.02197	0			-9.66	0.0112305	0	0.015137	0	0.00147	0	0.016115	0	0.00488	0	0.021974	0	0.029299	0
-9.66	0.021484	0	0.026856	0	-0.0293	0	0.019043	0	-0.00342	0	0.025391	0	-0.00244	0			-9.56001	0.0112293	0	0.022948	0	0.024902	0	0.020996	0	0.00488	0	0.021973	0	0.041016	0
-9.56001	0.00977	0	0.017094	0	-0.03418	0	0.00245	0	-0.01904	0	0.011719	0	-0.00732	0			-9.46001	0.0112305	0	0.022949	0	0.020996	0	0.028809	0	0.00488	0	0.029785	0	0.048828	0
-9.46001	0.00684	0	0.022949	0	-0.0332	0	-0.0122	0	-0.01416	0	0.00977	0	-0.00244	0			-9.36	0.0112305	0	0.026854	0	0.020998	0	0.020998	0	0.00488	0	0.029785	0	0.043947	0
-9.36	0.00293	0	0.015137	0	-0.03321	0	-0.01221	0	-0.00928	0	0.00195	0	-0.01416	0			-9.26001	0.0112305	0	0.026856	0	0.032715	0	0.032715	0	0.00488	0	0.041504	0	0.037109	0
-9.26001	-0.00781	0	0.015142	0	-0.04102	0	-0.00732	0	-0.00732	0	-0.00977	0	-0.01416	0			-9.16	0.0112305	0	0.026856	0	0.029785	0	0.020996	0	-0.00293	0	0.036621	0	0.037109	0
-9.16	-0.000977	0	0.015137	0	-0.04102	0	0.011231	0	-0.00928	0	0.00195	0	-0.01025	0			-9.06001	0.00342	0	0.026856	0	0.036621	0	0.020996	0	-0.00293	0	0.029785	0	0.037109	0
-9.06001	-0.0127	0	0.022952	0	-0.0332	0	0.00733	0	-0.01025	0	-0.00977	0	-0.01416	0			-8.96001	-0.00146	0	0.038574	0	0.024902	0	0.013184	0	0.00879	0	0.029785	0	0.029297	0
-8.96001	-0.00195	0	0.015137	0	-0.0332	0	0.00733	0	-0.01025	0	-0.02148	0	-0.00927	0			-8.86	0.00439	0	0.046386	0	0.02881	0	0.024904	0	0.00488	0	0.041504	0	0.041017	0
-8.86	0.011719	0	0.031738	0	-0.01661	0	0.023926	0	-0.00537	0	-0.00488	0	0.01416	0			-8.76001	0.00635	0	0.041504	0	0.036621	0	0.029785	0	0	0	0.037598	0	0.037109	0
-8.76001	-0.00488	0	0.02686	0	-0.0166	0	0.019048	0	-0.01513	0	-0.00977	0	0.0044	0			-8.66	-0.000488	0	0.022949	0	0.020019	0	0.0083	0	-0.00684	0	0.044433	0	0.032226	0
-8.66	0.00684	0	0.026856	0	-0.00977	0	0.019043	0	-0.01709	0	-0.00586	0	0.00928	0			-8.56001	-0.00049	0	0.034666	0	0.013184	0	0.00146	0	0.00488	0	0.025879	0	0.025391	0
-8.56001	0.013672	0	0.033694	0	-0.00293	0	0.025882	0	0.00342	0	-0.01074	0	0.0044	0			-8.46001	-0.000488	0	0.034668	0	0.024902	0	0.013184	0	0.00488	0	0.037598	0	0.029297	0
-8.46001	0	0	0.02002	0	-0.0127	0	0.016117	0	-0.00927	0	-0.0127	0	0.00244	0			-8.36	-0.0083	0	0.034668	0	0.021973	0	0.013184	0	-0.00684	0	0.034668	0	0.029297	0
-8.36	-0.00977	0	0.021973	0	-0.01465	0	0.00928	0	-0.01514	0	-0.01074	0	-0.00732	0			-8.26001	-0.0083	0	0.034668	0	0.023926	0	0.013184	0	-0.00684	0	0.036621	0	0.017578	0
-8.26001	-0.00879	0	0.011235	0	-0.01074	0	0.000493	0	-0.01416	0	-0.02148	0	-0.00927	0			-8.16	-0.012207	0	0.042481	0	0.00537	0	0.0083	0	0.000977	0	0.018068	0	0.012697	0
-8.16	0.00293	0	0.034668	0	0.017578	0	0.026856	0	-0.01416	0	-0.02148	0	0.00928	0			-8.06001	-0.0151363	0	0.031739	0	0.013184	0	0.00928	0	-0.00977	0	0.025879	0	0.013672	0
-8.06001	-0.00488	0	0.022956	0	0.00586	0	0.026862	0	-0.01415	0	-0.02148	0	-0.00243	0			-7.96001	-0.0249023	0	0.029785	0	0.010254	0	0.00635	0	-0.00684	0	0.022949	0	0.00293	0
-7.96001	0.014648	0	0.046387	0	0.029297	0	0.050297	0	-0.00244	0	0.00195	0	0.021	0			-7.86	-0.0112305	0	0.043455	0	0.00342	0	0.0044	0	0.013672	0	0.025879	0	-0.01074	0
-7.86	0.014648	0	0.042481	0	0.025387	0	0.046387	0	-0.00244	0	0.00977	0	0.01709	0			-7.76001	-0.0161133	0	0.026856	0	-0.00146	0	0.018066	0	0.00879	0	0.038574	0	0.00293	0
-7.76001	0.026367	0	0.054202	0	0.037109	0	0.050296	0	0.00244	0	0.021484	0	0.04053	0			-7.66	-0.0083	0	0.034668	0	-0.01416	0	0.00147	0	0.016602	0	0.033693	0	-0.00195	0
-7.66	0.014648	0	0.054199	0	0.025391	0	0.038574	0	0.00439	0	0.021484	0	0.033691	0			-7.56001	-0.0083	0	0.034668	0	-0.00635	0	0.00635	0	0.016602	0	0.029785	0	0.00586	0
-7.56001	0.014648	0	0.054202	0	0.00586	0	0.038577	0	0.00244	0	0.014648	0	0.04053	0			-7.46001	-0.00537	0	0.049316	0	-0.00635	0	-0.00635	0	0.014648	0	0.029785	0	-0.00195	0
-7.46001	0.014648	0	0.042481	0	0.00586	0	0.02686	0	-0.00244	0	0.00977	0	0.040532	0			-7.36	-0.000488	0	0.046386	0	0.0083	0	0.0083	0	0.012695	0	0.036621	0	0.00977	0
-7.36	0.014648	0	0.039551	0	0.00585	0	0.038574	0	0.00928	0	0.021484	0	0.055176	0			-7.26001	-0.0083	0	0.046387	0	0.013184	0	0.013184	0	0.00977	0	0.029785	0	0.00977	0
-7.26001	0.014648	0	0.04639	0	0.017578	0	0.050296	0	0.028812	0	0.021484	0	0.060062	0			-7.16	-0.000488	0	0.054199	0	0.00147	0	0.013185	0	0.024414	0	0.029786	0	0.00977	0
-7.16	0.017578	0	0.041504	0	0.020508	0	0.036621	0	0.034668	0	0.024414	0	0.062988	0			-7.06001	-0.012207	0	0.042481	0	0.00928	0	0.00928	0	0.024414	0	0.025879	0	0.00586	0
-7.06001	0.014648	0	0.034673	0	0.025391	0	0.034673	0	0.044438	0	0.032227	0	0.075688	0			-6.96001	-0.000488	0	0.065918	0	0.00146	0	0.00928	0	0.024414	0	0.025879	0	0.00586	0
-6.96001	0.014648	0	0.034668	0	0.037109	0	0.034672	0	0.053227	0	0.041016	0	0.079594	0			-6.86	-0.0083	0	0.054199	0	0.013184	0	0.013184	0	0.024414	0	0.029785	0	0.00586	0
-6.86	0.022461	0	0.042481	0	0.044918	0	0.042481	0	0.059082	0	0.041992	0	0.083496	0			-6.76001	0.00342	0	0.065918	0	0.013184	0	0.013184	0	0.02832	0	0.029785	0	0.000977	0
-6.76001	0.014648	0	0.034673	0	0.025391	0	0.039556	0	0.056157	0	0.029297	0	0.075688	0			-6.66	0.0112305	0	0.054199	0	0.029785	0	0.013184	0	0.02832	0	0.041504	0	-0.00195	0
-6.66	0.023438	0	0.034668	0	0.025391	0	0.033691	0	0.056152	0	0.041016	0	0.087402	0			-6.56001	0.0190418	0	0.062011	0	0.036621	0	0.013184	0	0.024413	0	0.041504	0	-0.00195	0
-6.56001	0.027344	0	0.039557	0	0.030273	0	0.047369	0	0.068853	0	0.053711	0	0.100103	0			-6.46001	0.0239258	0	0.059082	0	0.039551	0	0.020996	0	0.029297	0	0.037598	0	0.00586	0
-6.46001	0.045898	0	0.058106	0	0.053711	0	0.065921	0	0.075687	0	0.063477	0	0.106937	0			-6.36	0.0258789	0	0.065917	0	0.02588	0	0.02588	0	0.036133	0	0.04541	0	-0.000976	0
-6.36	0.038086	0	0.065918	0	0.048825	0	0.065918	0	0.075684	0	0.068359	0	0.106934	0			-6.26001	0.0356445	0	0.065918	0	0.032715	0	0.024902	0	0.036133	0	0.057129	0	0.00586	0
-6.26001	0.041016	0	0.061037	0	0.055664	0	0.061037	0	0.070803	0	0.075195	0	0.113771	0			-6.16	0.0424805	0	0.058106	0	0.044434	0	0.036621	0	0.036133	0	0.068848	0	0.017578	0
-6.16	0.026367	0	0.054199	0	0.037109	0	0.054199	0	0.063965	0	0.068359	0	0.106934	0			-6.06001	0.0424805	0	0.061035	0	0.044434	0	0.024902	0	0.036133	0	0.061035	0	0.00977	0
-6.06001	0.03418	0	0.04639	0	0.029297	0	0.04639	0	0.056155	0	0.068359	0	0.095218	0			-5.96001	0.050293	0	0.073731	0	0.036621	0	0.024902	0	0.043945	0	0.061035	0	0.00977	0
-5.96001	0.03418	0	0.034668	0	0.017578	0	0.034671	0	0.052249	0	0.056641	0	0.095218	0			-5.86	0.0327148	0	0.068848	0	0.044433	0	0.024902	0	0.03125	0	0.057129	0	0.017577	0
-5.86	0.014648	0	0.034668	0	0.017575	0	0.034668	0	0.052246	0	0.056641	0	0.087402	0			-5.76001	0.0170898	0	0.055176	0	0.027832	0	0.02002	0	0.024414	0	0.063965	0	0.012695	0
-5.76001	0.014648	0	0.022954	0	0.00586	0	0.022954	0	0.052251	0	0.056641	0	0.083501	0			-5.66	0.0424805	0	0.070801	0	0.025882	0	0.020999	0	0.036133	0	0.050296	0	-0.0039	0
-5.66	0.021484	0	0.034668	0	0.017578	0	0.029785	0	0.056152	0	0.056641	0	0.092285	0			-5.56001	0.0375977	0	0.061035	0	0.053223	0	0.049316	0	0.036133	0	0.068848	0	0.00977	0
-5.56001	0.019531	0	0.034672	0	0.017578	0	0.027836	0	0.057133	0	0.061523	0	0.087406	0			-5.46001	0.0307617	0	0.046387	0	0.043457	0	0.039551	0	0.036133	0	0.065918	0	0.00488	0
-5.46001	0.022461	0	0.034668	0	0.017578	0	0.022952	0	0.056155	0	0.068359	0	0.075687	0			-5.36	0.019043	0	0.046387	0	0.029785	0	0.032715	0	0.024414	0	0.053223	0	-0.00977	0
-5.36	0.022461	0	0.034668	0	0.00586	0	0.022949	0	0.044434	0	0.056641	0	0.072754	0			-5.26001	0.0083	0	0.039551	0	0.04834	0	0.029785	0	0.024414	0	0.053223	0	-0.00977	0
-5.26001	0.022461	0	0.030765	0	-0.00879	0	0.027836	0	0.044437	0	0.068359	0	0.079593	0			-5.16	0.0112305	0	0.049316	0	0.043458	0	0.024904	0	0.032227	0	0.053224	0	-0.02441	0
-5.16	0.026367	0	0.034668	0	-0.00977	0	0.033691	0	0.04834	0	0.060547	0	0.066895	0			-5.06001	0.019043	0	0.042481	0	0.032715	0	0.032715	0	0.032227	0	0.049316	0	-0.02148	0
-5.06001	0.011719	0	0.026858	0	-0.0293	0	0.026858	0	0.036624	0	0.057617	0	0.060062	0			-4.96001	0.0112305	0	0.031738	0	0.032715	0	0.024902	0	0.032227	0	0.041504	0	-0.0293	0
-4.96001	0.00684	0	0.026856	0	-0.03809	0	0.026858	0	0.036624	0	0.041016	0	0.048343	0			-4.86	0.027832	0	0.043455	0	0.032717	0	0.024905	0	0.048828	0	0.029785	0	-0.02929	0
-4.86	-0.000977	0	0.00342	0	-0.02442	0	0.015137	0	0.036621	0	0.041016	0	0.04834	0			-4.76001	0.0180664	0	0.04541	0	0.049316	0	0.041504	0	0.050781	0	0.034668	0	-0.02441	0
-4.76001	0.00195	0	0.01514	0	-0.00684	0	0.026859	0	0.036625	0	0.044922	0	0.048344	0			-4.66	0.0229492	0	0.038574	0	0.048341	0	0.043458	0	0.067383	0	0.028809	0	-0.02734	0
-4.66	0	0	0.015137	0	0.00293	0	0.028809	0	0.041504	0	0.060547	0	0.053223	0			-4.56001	0.0229492	0	0.019043	0	0.040527	0	0.031738	0	0.052734	0	0.033691	0	-0.04102	0
-4.56001	0.00684	0	0.011234	0	0.017578	0	0.038578	0	0.061039	0	0.087891	0	0.067875	0			-4.46001	0.027832	0	0.026856	0	0.040527	0	0.024902	0	0.063477	0	0.021973	0	-0.04102	0
-4.46001	0.010742	0	0.012207	0	0.00977	0	0.030766	0	0.066899	0	0.083984	0	0.060063	0			-4.36	0.0463867	0	0.031736	0	0.061038	0	0.037601	0	0.076172	0	0.034668	0	-0.03613	0
-4.36	0.017578	0	-0.00146	0	0.020503	0	0.041504	0	0.059082	0	0.114258	0	0.062988	0			-4.26001	0.0522461	0	0.033691	0	0.066895	0	0.067871	0	0.074219	0	0.04541	0	-0.0127	0
-4.26001	0.041992	0	0.00342	0	0.022461	0	0.046392	0	0.068852	0	0.126953	0	0.075688	0			-4.16	0.0698242	0	0.034668	0	0.060061	0	0.070803	0	0.086914	0	0.056154	0	-0.00293	0
-4.16	0.0625	0	0.022949	0	0.040039	0	0.077637	0	0.075684	0	0.177734	0	0.08252	0			-4.06001	0.0590832	0	0.026857	0	0.078613	0	0.083496	0	0.067384	0	0.080566	0	0.024414	0
-4.06001	0.072266	0	0.054203	0	0.073242	0	0.092289	0	0.099125	0	0.201172	0	0.11182	0			-3.96001	0.0229492	0	-0.02393	0	0.064941	0	0.063965	0	0.047852	0	0.080566	0	0.03418	0
-3.96001	0.089844	0	0.070801	0	0.084961	0	0.109867	0	0.11182	0	0.225586	0	0.14307	0			-3.86	0.0239258	0	-0.02783	0	0.028808	0	0.032714	0	0.016602	0	0.072754	0	0.016601	0
-3.86	0.116211	0	0.097168	0	0.111324	0	0.133301	0	0.138184	0	0.251953	0	0.161621	0			-3.76001	0.0151367	0	-0.03467	0	0.024902	0	0.025879	0	-0.00293	0	0.085449	0	0.027344	0
-3.76001	0.155273	0	0.127445	0	0.148438	0	0.170414	0	0.183109	0	0.293945	0	0.203617	0			-3.66	0.0112305	0	-0.04346	0	0.025877	0	0.024901	0	-0.01465	0	0.072752	0	0.028319	0
-3.66	0.166992	0	0.151855	0	0.166016	0	0.194824	0	0.212402	0	0.306641	0	0.223145	0			-3.56001	-0.0083	0	-0.03564	0	0.031738	0	0.032715	0	-0.0293	0	0.080566	0	0.016602	0
-3.56001	0.186523	0	0.171393	0	0.185547	0	0.214362	0	0.23194	0	0.326172	0	0.232917	0			-3.46001	-0.0200195	0	-0.03271	0	0.041504	0	0.032715	0	-0.04199	0	0.080566	0	0.017578	0
-3.46001	0.209961	0	0.209473	0	0.211914	0	0.244633	0	0.267094	0	0.358398	0	0.251469	0			-3.36	0.00342	0	-0.01221	0	0.031737	0	0.040526	0	-0.03516	0	0.080566	0	0.00586	0
-3.36	0.220703	0	0.210449	0	0.244136	0	0.258301	0	0.291504	0	0.364258	0	0.255371	0			-3.26001	0.0180664	0	-0.00732	0	0.036621	0	0.056152	0	-0.01758	0	0.092285	0	0.00684	0
-3.26001	0.245117	0	0.222166	0	0.260742	0	0.284666	0	0.30615	0	0.380859	0	0.278806	0			-3.16	0.0161133	0	-0.01221	0	0.036618	0	0.063962	0	0	0	0.092282	0	-0.00977	0
-3.16	0.210938	0	0.200684	0	0.228516	0	0.262207	0	0.271973	0	0.354492	0	0.247559	0			-3.06001	0.0131861	0	0.00147	0	0.028809	0	0.063965	0	0.00684	0	0.072754	0	-0.02148	0
-3.06001	0.186523	0	0.187006	0	0.197266	0	0.237787	0	0.24267	0	0.341797	0	0.212397	0			-2.96001	0.00244	0	0.000488	0	0.00732	0	0.042481	0	-0.0332	0	0.070801	0	-0.03906	0
-2.96001	0.142578	0	0.131348	0	0.15332	0	0.20849	0	0.20849	0	0.297852	0	0.144037	0			-2.86	-0.00342	0	-0.02294	0	-0.02588	0	0.00634	0	-0.10107	0	0.041504	0	-0.07227	0
-2.86	0.100586	0	0.062988	0	0.085943	0	0.125488	0	0.14209	0	0.233398	0	0.04834	0			-2.76001	-0.0317383	0	-0.04785	0	-0.08447	0	-0.01416	0	-0.14746	0	0.011231	0	-0.12598	0
-2.76001	0.078613	0	0.065925	0	0.103516	0	0.065925	0	0.07862	0	0.217285	0	0.018562	0			-2.66	-0.0683594	0	-0.08008	0	-0.16259	0	-0.06542	0	-0.15918	0	-0.02929	0	-0.19775	0
-2.66	-0.01807	0	0.026856	0	0.103516	0	0.026856	0	0.00146	0	0.148926	0	0.00488	0			-2.56001	-0.0625145	0	-0.13332	0	-0.16357	0	-0.10791	0	-0.09621	0	-0.06885	0	-0.21436	0
-2.56001	-0.11133	0	-0.0249	0	-0.03076	0	-0.04491	0	-0.06249	0	0.031738	0	-0.03466	0			-2.46001	0.0166016	0	-0.15527	0	-0.12207	0	-0.08447	0	-0.0332	0	-0.05957	0	-0.18018	0
-2.46001	-0.19238	0	-0.04688	0	-0.13086	0	-0.08593	0	-0.06835	0	-0.04834	0	-0.0415	0			-2.36	0.104492	0	-0.11525	0	-0.05223	0	-0.0283	0	0.05957	0	-0.02344	0	-0.10252	0
-2.36	-0.26807	0	-0.03174	0	-0.18995	0	-0.1377	0	-0.10791	0	-0.08008	0	-0.06787	0			-2.26001	0.172852	0	-0.05762	0	0.055664	0	0.036133	0	0.122559	0	0.064453	0	0.00195	0
-2.26001	-0.31348	0	-0.04882	0	-0.2168	0	-0.12938	0	-0.09911	0	-0.05273	0	-0.1123	0			-2.16	0.134277	0	-0.03662	0	0.068361	0	0.065431	0	0.0625	0	0.073244	0	0.014162	0
-2.16	-0.30371	0	-0.0415	0	-0.15723	0	-0.14404	0	-0.04932	0	-0.02734	0	-0.17041	0			-2.06001	0.12548	0	0.00048	0	-0.03467	0	0.00732	0	0.0039	0	0.00439	0	-0.10449	0
-2.06001	-0.27148	0	0.030776	0	-0.09473	0	-0.11376	0	0.036635	0	0.040039	0	-0.1538	0			-1.96001	0.10791	0	0.021973	0	-0.04932	0	0.00537	0	0.018555	0	-0.00439	0	-0.11621	0
-1.96001	-0.2666	0	0.05127	0	-0.08691	0	-0.13329	0	0.092301	0	0.041016	0	-0.12352	0			-1.86	0.0859375	0	0.016594	0	-0.06689	0	0.043465	0	0.011231	0	0.012207	0	-0.0996	0
-1.86	-0.2251	0	0.038574	0	-0.08009	0	-0.13525	0	0.036621	0	0.045898	0	-0.05908	0			-1.76001	0.102539	0	0.104492	0	-0.07129	0	0.102051	0	0.062988	0	0.027344	0	-0.11475	0
-1.76001	-0.20898	0	-0.00634	0	-0.06055	0	-0.10693	0	0.00977	0	0.096191	0	0.064462	0			-1.66	0.0678711	0	0.132813	0	0.00878	0	0.247552	0	0.145996	0	0.119622	0	-0.11768	0
-1.66	-0.11377	0	-0.03125	0	0.058106	0	-0.03125	0	0.088867	0	0.280762	0	0.220703	0			-1.56001	0.132837	0	0.087915	0	0.061523	0	0.274902	0	0.132837	0	0.199219	0	-0.09375	0
-1.56001	-0.0166	0	-0.08646	0	0.173828	0	0.038544	0	0.083465	0	0.411621	0	0.235321	0			-1.46001	0.203125	0	0.022949	0	0.232422	0	0.207031	0	0.067383	0	0.188477	0	0.046387	0
-1.46001	0.039551	0	-0.10889	0	0.213867	0	0.075163	0	0.08444	0	0.428711	0	0.157682	0			-1.36	0.14502	0	-0.0527	0	0.323209	0	0.102017	0	-0.000488	0	0.119629	0	0.158658	0
-1.36	0.00928	0	-0.1377	0	0.144564	0	0.067871	0	0.058106	0	0.296875	0	0.034668	0			-1.26001	0.0932617	0	-0.01416	0	0.269043	0	-0.03516	0	0.021484	0	0.020508	0	0.125	0
-1.26001	-0.06836	0	-0.10303	0	0.000977	0	-0.02099	0	0.054201	0	0.136719	0	-0.06103	0			-1.16	0.0932617	0	0.049316	0	0.157718	0	-0.07959	0	0.064453	0	-0.02099	0	-0.00586	0
-1.16	-0.07813	0	-0.08936	0	-0.06738	0	-0.02393	0	0.062012	0	0.089844	0	-0.03369	0			-1.06001	0.0786173	0	0.039555	0	0.149902	0	-0.021	0	0.071293	0	-0.01709	0	-0.01855	0
-1.06001	-0.10547	0	-0.09033	0	-0.07666	0	-0.06494	0	0.052246	0	0.09668	0	-0.03174	0			-0.960007	0.0844727	0	0.015137	0	0.118652	0	-0.0415	0	0.023438	0	-0.02881	0	-0.08301	0
-0.96001	-0.05811	0	-0.12354	0	-0.08398	0	-0.07275	0	0.045901	0	0.109375	0	-0.03174	0			-0.860001	0.0698242	0	0.00635	0	0.097165	0	-0.07862	0	0.024414	0	-0.09619	0	-0.12891	0
-0.86	-0.04639	0	-0.1084	0	-0.07569	0	-0.10156	0	-0.03125	0	0.150879	0	-0.02441	0			-0.76001	0.0942383	0	-0.01904	0	0.056152	0	-0.1001	0	0.032227	0	-0.08643	0	-0.17481	0
-0.76001	-0.03906	0	-0.09081	0	-0.0957	0	-0.14794	0	-0.0537	0	0.143555	0	-0.01855	0			-0.660004	0.194336	0	0.054199	0	0.041509	0	-0.15771	0	0.095703	0	-0.0874	0	-0.17187	0
-0.66	0.01416	0	-0.10498	0	-0.06055	0	-0.14893	0	-0.14307	0	0.246094	0	0.01416	0			-0.560013	0.142607	0	-0.21726	0	0.04834	0	-0.19824	0	-0.21384	0	-0.06787	0	-0.19385	0
-0.56001	0.191406	0	0.043449	0	0.141602	0	0.152824	0	0.1538	0	0.301758	0	0.184074	0			-0.460007	0.572266	0	0.125977	0	0.069824	0	-0.07471	0	-0.43164	0	-0.22559	0	-0.22363	0
-0.46001	0.05127	0	-0.01172	0	0.174316	0	-0.05942	0	0.588529	0	0.103516	0	0.838529	0			-0.360001	2.82129	0	1.57759	0	-0.04829	0	-0.1479	0	2.0127	0	-0.30371	0	-0.40425	0
-0.36	1.00439	0	0.301758	0	0.407077	0	1.64453	0	3.85547	0	2.04248	0	5.75146	0			-0.26001	4.2915	0	3.72412	0	2.00684	0	2.37305	0	6.38037	0	2.22168	0	3.25879	0
-0.26001	-1.72852	0	-0.32612	0	0.940918	0	-0.29291	0	-0.91596	0	1.47852	0	0.31109	0			-0.160004	1.32178	0	1.0459	0	4.77454	0	4.65736	0	1.53418	0	6.71449	0	7.44691	0
-0.16	-1.1665	0	-0.25147	0	0.298828	0	-0.41943	0	-0.60352	0	0.105957	0	0.125488	0			-0.0600128	0.275029	0	0.048467	0	1.18311	0	1.11426	0	0.229619	0	1.74072	0	2.125	0
-0.06001	0.151367	0	0.245621	0	0.263672	0	0.248062	0	0.410172	0	0.825195	0	1.3008	0			0.0399933	0.356934	0.5937	0.098145	0.3517	0.110352	0	0.083008	0	0.483887	0.652	0.085449	0	0.762207	0
0.039993	0.208008	-0.1905	0.45459	0.245	0.23877	0.4551	0.487744	0.6043	0.514112	0.8885	0.922363	2.538	2.01411	7.913			0.139999	0.339355	0.594096	0.125034	0.352096	0.261197	0.3465	0.343228	0.5518	0.593262	0.663268	0.604004	1.22	1.03317	1.942
0.139999	-0.06006	-0.18944	0.194336	0.246064	0.150439	0.458215	0.265137	0.613417	0.581055	0.91661	0.915527	2.62158	2.19287	8.16364			0.23999	0.515137	0.594492	0.124512	0.352492	0.316895	0.347749	0.274902	0.555455	0.425293	0.674527	0.739258	1.25348	1.10107	2.04223
0.23999	-0.20068	-0.18837	0.166	0.247128	0.02002	0.46133	0.402817	0.622534	0.571762	0.94472	1.04297	2.70512	2.47508	8.41414			0.339996	0.493164	0.594888	0.17334	0.352888	0.352523	0.348998	0.272933	0.559109	0.771973	0.685778	0.75096	1.28689	1.24022	2.1419
0.339996	-0.05811	-0.18731	0.081543	0.248191	0.194824	0.464445	0.430664	0.631649	0.657715	0.972821	1.07617	2.78865	2.729	8.66442			0.439987	0.522958	0.595284	0.292001	0.353284	0.29248	0.350246	0.312012	0.562762	0.626962	0.697019	0.785645	1.32023	1.44141	2.24097
0.439987	0.026367	-0.18625	-0.03957	0.249255	0.286621	0.467559	0.261212	0.640765	0.700177	1.00092	1.04102	2.87214	2.9116	8.91456			0.539993	0.538574	0.59568	0.387207	0.35368	0.310059	0.351494	0.345215	0.566414	0.563477	0.708254	0.709473	1.35351	1.72705	2.33949
0.539993	-0.12647	-0.18518	-0.0752	0.250318	0.365234	0.470674	0.143542	0.649879	0.60692	1.02902	1.08008	2.95562	3.31346	9.16452			0.639999	0.537598	0.596075	0.369631	0.354075	0.353025	0.352742	0.3999	0.570064	0.59375	0.71948	0.84082	1.38671	1.87207	2.43743
0.639999	-0.21191	-0.18412	-0.03857	0.251381	0.259779	0.473787	0.089356	0.658992	0.540039	1.05711	1.15771	3.03907	3.59912	9.41426			0.73999	0.554199	0.596471	0.375488	0.354471	0.42334	0.35399	0.42627	0.573713	0.646484	0.730696	0.881348	1.41986	2.02148	2.53478
0.73999	-0.18164	-0.18306	0.072766	0.252445	0.301758	0.476901	0.170422	0.668104	0.618665	1.0852	1.40723	3.12249	3.98488	9.66386			0.839996	0.564941	0.596867	0.364258	0.354867	0.543942	0.355238	0.515134	0.577362	0.69043	0.741905	0.994626	1.45294	2.23632	2.63159
0.839996	-0.11963	-0.18199	0.179688	0.253508	0.358887	0.480014	0.313477	0.677214	0.740234	1.11328	1.67432	3.20589	4.34668	9.91325			0.939987	0.522954	0.597262	0.320805	0.355262	0.55127	0.356485	0.510742	0.581008	0.661137	0.753103	1.08643	1.48594	2.35156	2.72782
0.939987	-0.0957	-0.18093	0.226084	0.254571	0.40332	0.483127	0.408213	0.686325	0.820322	1.14136	1.85645	3.28926	4.63282	10.1625			1.03999	0.503418	0.597658	0.327637	0.355658	0.51416	0.357732	0.526855	0.584654	0.680664	0.764295	1.06494	1.51888	2.44824	2.82351
1.03999	-0.0957	-0.17987	0.23291	0.255633	0.431641	0.48624	0.499517	0.695435	0.919438	1.16943	1.95508	3.37262	4.92334	10.4115			1.14	0.51709	0.598053	0.327637	0.356053	0.492675	0.358979	0.512207	0.588299	0.692383	0.775479	1.09717	1.55176	2.54492	2.91864
1.14	-0.07813	-0.1788	0.258301	0.256696	0.435054	0.489352	0.508301	0.704542	0.994629	1.1975	2.00977	3.45595	5.2041	10.6604			1.23999	0.524902	0.598449	0.303223	0.356449	0.489746	0.360225	0.510254	0.591942	0.737305	0.786653	1.1665	1.58457	2.64209	3.0132
1.23999	-0.02051	-0.17774	0.284182	0.257759	0.488281	0.492465	0.57471	0.71365	1.05957	1.22556	2.13965	3.53924	5.51123	10.9091			1.34	0.550293	0.598844	0.340332	0.356844	0.478032	0.361472	0.522954	0.595584	0.771484	0.797819	1.21631	1.61731	2.72754	3.10723
1.34	-0.02148	-0.17668	0.304199	0.258822	0.492188	0.495577	0.575684	0.722755	1.10889	1.25362	2.21582	3.62252	5.78467	11.1575			1.43999	0.561035	0.599239	0.334472	0.357239	0.51709	0.362718	0.564941	0.599225	0.786132	0.808976	1.2915	1.64999	2.86914	3.2007
1.43999	-0.0166	-0.17562	0.311037	0.259884	0.512695	0.498688	0.619631	0.731861	1.13428	1.28168	2.31738	3.70577	6.04834	11.4059			1.53999	0.558105	0.599634	0.374512	0.357634	0.505371	0.363964	0.586426	0.602865	0.817383	0.820126	1.32568	1.6826	2.98633	3.29364
1.53999	0.00293	-0.17455	0.27002	0.260947	0.499023	0.501799	0.634286	0.740966	1.17042	1.30973	2.40527	3.789	6.33741	11.654			1.64	0.562012	0.60003	0.358888	0.35803	0.509276	0.36521	0.603026	0.606504	0.824219	0.831267	1.38623	1.71514	3.09473	3.38605
1.64	0.050781	-0.17349	0.315918	0.262009	0.548819	0.50491	0.689941	0.750068	1.23486	1.33778	2.54395	3.87221	6.64063	11.902			1.73999	0.519043	0.600425	0.32666	0.358425	0.484863	0.366455	0.571777	0.610141	0.789063	0.842398	1.40771	1.74762	3.20117	3.4779
1.73999	0.06543	-0.17243	0.320805	0.263072	0.56543	0.508021	0.71143	0.759171	1.26416	1.36582	2.65918	3.95538	6.92432	12.1497			1.84	0.512207	0.60082	0.336426	0.35882	0.437989	0.3677	0.544434	0.613778	0.779297	0.853523	1.42334	1.78004	3.26758	3.56923
1.84	0.080078	-0.17137	0.306641	0.264134	0.583008	0.511132	0.706543	0.768272	1.28564	1.39386	2.75195	4.03854	7.19775	12.3973			1.93999	0.52002	0.601215	0.340333	0.359215	0.455566	0.368945	0.557129	0.617413	0.783204	0.864637	1.46436	1.81238	3.35742	3.66002
1.93999	0.074219	-0.1703	0.289554	0.265196	0.616211	0.514242	0.701664	0.777373	1.29053	1.4219	2.84863	4.12166	7.48877	12.6447			2.03999	0.506348	0.60161	0.327637	0.35961	0.44873	0.37019	0.536621	0.621047	0.792969	0.875745	1.48291	1.84467	3.46387	3.75029
2.03999	0.088867	-0.16924	0.296387	0.266258	0.611328	0.517352	0.739748	0.786473	1.30322	1.44993	2.95117	4.20477	7.75147	12.8919			2.14	0.503418	0.602005	0.315918	0.360005	0.429688	0.371435	0.52002	0.62468	0.802734	0.886845	1.51025	1.87688	3.55273	3.84004
2.14	0.072266	-0.16818	0.296387	0.26732	0.594725	0.520461	0.736816	0.79557	1.32471	1.47795	3.02051	4.28786	8.01611	13.139			2.23999	0.521973	0.6024	0.315918	0.3604	0.45166	0.372679	0.537598	0.628311	0.800781	0.897934	1.5415	1.90904	3.63086	3.92926
2.23999	0.045898	-0.16712	0.287602	0.268382	0.571289	0.523571	0.72852	0.804669	1.34913	1.50598	3.08496	4.3709	8.27881	13.3858			2.34	0.535645	0.602795	0.327637	0.360795	0.454592	0.373923	0.566896	0.631942	0.821289	0.909017	1.56397	1.94113	3.73535	4.01797
2.34	0.042969	-0.16606	0.293457	0.269443	0.577148	0.52668	0.739746	0.813764	1.38037	1.53399	3.18896	4.45394	8.57666	13.6325			2.43999	0.545409	0.603189	0.318846	0.361189	0.458496	0.375167	0.578613	0.635571	0.825194	0.920089	1.58057	1.97315	3.81348	4.10615
2.43999	0.013672	-0.165	0.269045	0.270505	0.560547	0.529788	0.7251	0.82286	1.38721	1.56201	3.26367	4.53694	8.84815	13.879			2.53999	0.523926	0.603584	0.32373	0.361584	0.449707	0.37641	0.584473	0.639199	0.828125	0.931155	1.63232	2.00511	3.92773	4.19384
2.53999	0.011719	-0.16393	0.268066	0.271567	0.564453	0.532897	0.750493	0.831956	1.41553	1.59002	3.34961	4.61992	9.11866	14.1253			2.64	0.541992	0.603979	0.319822	0.361979	0.449709	0.377654	0.583498	0.642826	0.862305	0.942213	1.68506	2.037	4.03028	4.28101
2.64	0.036133	-0.16287	0.272949	0.272628	0.571284	0.536005	0.774902	0.841048	1.46631	1.61802	3.4541	4.70289	9.39502	14.3714			2.73999	0.535645	0.604373	0.337402	0.362373	0.455566	0.378897	0.599121	0.646452	0.879883	0.95326	1.73389	2.06884	4.14258	4.36767
2.73999	0.020996	-0.16181	0.257818	0.27369	0.549316	0.539113	0.77442	0.850142	1.49024	1.64602	3.51611	4.78581	9.65919	14.6173			2.84	0.555176	0.604768	0.358887	0.362768	0.456545	0.38014	0.607912	0.650076	0.899414	0.964301	1.79151	2.1006	4.24512	4.45384
2.84	0.02832	-0.16075	0.260254	0.274751	0.571289	0.542221	0.796387	0.859233	1.55615	1.67401	3.60498	4.86872	9.94873	14.863			2.93999	0.56494	0.605162	0.357909	0.363162	0.473145	0.381382	0.631348	0.653699	0.926757	0.975332	1.84717	2.1323	4.35742	4.53949
2.93999	0.014648	-0.15969	0.258305	0.275812	0.558594	0.545328	0.800297	0.868324	1.57959	1.70201	3.67969	4.9516	10.2134	15.1086			3.03999	0.57666	0.605557	0.361816	0.363557	0.479004	0.382625	0.648926	0.657322	0.936523	0.986356	1.88428	2.16394	4.45898	4.62466
3.03999	0.014648	-0.15863	0.276855	0.276873	0.563477	0.548435	0.803226	0.877414	1.61377	1.73	3.75879	5.03446	10.478	15.354			3.14	0.564453	0.605951	0.347656	0.363951	0.476075	0.383867	0.648926	0.660943	0.943848	0.997372	1.93213	2.19552	4.55566	4.70933
3.14	0.00977	-0.15757	0.279785	0.277934	0.571285	0.551542	0.815918	0.886502	1.6499	1.75798	3.8252	5.1173	10.7466	15.5991			3.23999	0.580566	0.606345	0.352051	0.364345	0.46875	0.385109	0.646484	0.664563	0.962891	1.00838	1.9834	2.22703	4.64795	4.7935
3.23999	0.00488	-0.15651	0.289552	0.278995	0.578125	0.554649	0.820802	0.895591	1.67725	1.78596	3.91699	5.2001	11.0054	15.8441			3.34	0.568848	0.60674	0.353027	0.36474	0.484864	0.386351	0.658692	0.668182	0.975586	1.01938	2.02197	2.25848	4.74707	4.8772
3.34	-0.01758	-0.15544	0.279785	0.280056	0.555664	0.557755	0.811035	0.904677	1.68506	1.81393	3.99414	5.28288	11.271	16.0889			3.43999	0.558105	0.607134	0.355957	0.365134	0.476074	0.387592	0.660645	0.671799	0.993164	1.03037	2.04834	2.28986	4.83301	4.9604
3.43999	-0.01367	-0.15438	0.280765	0.281117	0.55957	0.560861	0.826663	0.913764	1.71924	1.8419	4.08984	5.36563	11.5435	16.3336			3.53999	0.550293	0.607528	0.366699	0.365528	0.475098	0.388833	0.656738	0.675415	1.00488	1.04135	2.07666	2.32118	4.92383	5.04312
3.53999	0	-0.15332	0.281738	0.282177	0.558594	0.563966	0.837407	0.922849	1.72413	1.86987	4.17969	5.44837	11.8198	16.578			3.64	0.555176	0.607922	0.370605	0.365922	0.474122	0.390074	0.663575	0.679031	1.0293	1.05232	2.11963	2.35244	5.03418	5.12537
3.64	0.00684	-0.15226	0.287598	0.283238	0.563472	0.567072	0.856934	0.931932	1.7749	1.89783	4.30078	5.53109	12.1089	16.8222			3.73999	0.564941	0.608316	0.394043	0.366316	0.467285	0.391315	0.671875	0.682645	1.05078	1.06329	2.14697	2.38363	5.10742	5.20712
3.73999	0.00391	-0.1512	0.296389	0.284298	0.568359	0.570177	0.854983	0.941016	1.79834	1.92578	4.37793	5.61376	12.3999	17.0663			3.84	0.571777	0.60871	0.395996	0.36671	0.480958	0.392556	0.666505	0.686258	1.06543	1.07424	2.18701	2.41477	5.20117	5.28842
3.84	0.00195	-0.15014	0.29248	0.285359	0.556641	0.573282	0.852051	0.950097	1.82275	1.95373	4.45898	5.69643	12.6626	17.3102			3.93999	0.579588	0.609104	0.403807	0.367104	0.483887	0.393796	0.661621	0.689869	1.07715	1.08519	2.22119	2.44583	5.28418	5.36922
3.93999	-0.0127	-0.14908	0.293461	0.286419	0.548828	0.576386	0.85889	0.959179	1.83252	1.98168	4.55273	5.77905	12.9146	17.5539			4.03999	0.572754	0.609498	0.394043	0.367498	0.483887	0.395036	0.681152	0.69348	1.06836	1.09613	2.26709	2.47684	5.38379	5.44958
4.03999	-0.00293	-0.14802	0.288574	0.287479	0.561523	0.579491	0.866702	0.96826	1.8667	2.00963	4.63965	5.86167	13.2105	17.7974			4.14	0.586426	0.609892	0.39404	0.367892	0.467288	0.396276	0.673342	0.697089	1.09473	1.10707	2.28271	2.50778	5.46192	5.52946
4.14	-0.01465	-0.14696	0.287598	0.288539	0.556638	0.582594	0.874512	0.977338	1.89502	2.03757	4.74316	5.94425	13.4761	18.0407			4.23999	0.586426	0.610286	0.398926	0.368286	0.474121	0.397516	0.681152	0.700697	1.10156	1.11799	2.32861	2.53867	5.57617	5.60887
4.23999	-0.0293	-0.1459	0.276859	0.2896	0.560547	0.585698	0.873539	0.986417	1.91455	2.0655	4.83691	6.02681	13.7329	18.2838			4.34	0.60791	0.610679	0.42041	0.368679	0.485843	0.398755	0.687991	0.704304	1.13086	1.12891	2.36182	2.56949	5.65528	5.68783
4.34	-0.03418	-0.14484	0.272949	0.290659	0.560547	0.588802	0.879395	0.995493	1.93506	2.09343	4.92969	6.10935	14.021	18.5267			4.43999	0.613769	0.611073	0.415527	0.369073	0.500488	0.399994	0.712402	0.70791	1.14551	1.13981	2.41553	2.60024	5.75977	5.76632
4.43999	-0.03711	-0.14378	0.27979	0.291719	0.551758	0.591905	0.893071	1.00457	1.9585	2.12136	5.01172	6.19185	14.2886	18.7695			4.53999	0.632324	0.611467	0.432129	0.369467	0.495605	0.401233	0.722168	0.711515	1.16211	1.15071	2.44189	2.63094	5.83496	5.84437
4.53999	-0.03223	-0.14272	0.294434	0.292779	0.561523	0.595008	0.902834	1.01365	1.99756	2.14928	5.12109	6.27434	14.5532	19.012			4.64	0.623535	0.61186	0.433105	0.36986	0.500489	0.402472	0.743653	0.715119	1.17969	1.1616	2.48584	2.66157	5.93457	5.92196
4.64	-0.03906	-0.14166	0.279785	0.293839	0.551756	0.59811	0.914551	1.02272	2.02197	2.1772	5.18848	6.3568	14.8149	19.2544			4.73999	0.625488	0.612254	0.425293	0.370254	0.493652	0.40371	0.741699	0.718721	1.18457	1.17248	2.51611	2.69214	6.0127	5.9991
4.73999	-0.05371	-0.1406	0.272954	0.294898	0.551758	0.601212	0.912602	1.03179	2.04639	2.20511	5.25488	6.43923	15.0581	19.4966			4.84	0.623535	0.612647	0.425293	0.370647	0.497559	0.404949	0.744629	0.722322	1.20117	1.18336	2.55127	2.72265	6.07324	6.07579
4.84	-0.05078	-0.13954	0.277832	0.295958	0.566406	0.604315	0.925293	1.04087	2.07275	2.23302	5.36621	6.52164	15.3394	19.7385			4.93999	0.63037	0.61304	0.430174	0.37104	0.498535	0.406187	0.756348	0.725922	1.21973	1.19423	2.59131	2.7531	6.1416	6.15203
4.93999	-0.04688	-0.13848	0.291506	0.297017	0.568359	0.607416	0.932131	1.04994	2.10401	2.26093	5.45117	6.60402	15.606	19.9803			5.03999	0.64209	0.613434	0.432129	0.371434	0.497559	0.407424	0.755371	0.729521	1.22266	1.20508	2.64111	2.78349	6.23828	6.22784
5.03999	-0.05469	-0.13742	0.289551	0.298076	0.56543	0.610518	0.93018	1.05901	2.11866	2.28883	5.51855	6.68638	15.8706	20.2219			5.14	0.633301	0.613827	0.433105	0.371827	0.500488	0.408662	0.766113	0.733119	1.22656	1.21593	2.67236	2.81381	6.32813	6.30321
5.14	-0.04492	-0.13636	0.296387	0.299136	0.570308	0.613619	0.956543	1.06808	2.14795	2.31672	5.60645	6.76872	16.1714	20.4633			5.23999	0.659668	0.61422	0.452637	0.37222	0.496582	0.409899	0.775879	0.736715	1.24512	1.22678	2.70264	2.84408	6.4209	6.37813
5.23999	-0.04102	-0.13531	0.311039	0.300195	0.576172	0.61672	0.976079	1.07715	2.18995	2.34462	5.68945	6.85103	16.4419	20.7046			5.34	0.648926	0.614613	0.441895	0.372613	0.515137	0.411136	0.782715	0.74031	1.25391	1.23761	2.76025	2.87428	6.51758	6.45262
5.34	-0.02734	-0.13425	0.304199	0.301254	0.589844	0.61982	0.987793	1.08621	2.22803	2.3725	5.80273	6.93332	16.7134	20.9456			5.43999	0.646973	0.615007	0.439942	0.373007	0.504395	0.412373	0.781738	0.743904	1.25977	1.24843	2.78857	2.90442	6.59668	6.52667
5.43999	-0.02246	-0.13319	0.307132	0.302313	0.594727	0.62292	1.00244	1.09528	2.26709	2.40039	5.91211	7.01557	16.9897	21.1864			5.53999	0.656738	0.6154	0.449707	0.3734	0.498535	0.41361	0.775879	0.747498	1.27832	1.25925	2.80615	2.93451	6.66992	6.6003
5.53999	-0.03418	-0.13213	0.313965	0.303371	0.592773	0.626021	1.00538	1.10435	2.29151	2.42827	6.00977	7.09781	17.2642	21.4271			5.64	0.638184	0.615793	0.45166	0.373793	0.505371	0.414846	0.794433	0.75109	1.28906	1.27006	2.84229	2.96452	6.76465	6.67351
5.64	-0.0293	-0.13107	0.318848	0.30443	0.602535	0.62912	1.01514	1.11341	2.33252	2.45614	6.08887	7.18002	17.5356	21.6675			5.73999	0.64209	0.616186	0.449707	0.374186	0.493652	0.416082	0.790527	0.75468	1.29883	1.28086	2.8501	2.99449	6.85938	6.74628
5.73999	-0.0293	-0.13001	0.315921	0.305489	0.614258	0.63222	1.03369	1.12247	2.36377	2.48401	6.20313	7.2622	17.8052	21.9078			5.84	0.646973	0.616578	0.459473	0.374578	0.497561	0.417318	0.7876	0.75827	1.32227	1.29165	2.86963	3.02439	6.92481	6.81864
5.84	-0.03418	-0.12895	0.320801	0.306548	0.600586	0.635319	1.03174	1.13154	2.38135	2.51187	6.29883	7.34436	18.061	22.1478			5.93999	0.647949	0.616971	0.464355	0.374971	0.505371	0.418554	0.809082	0.761858	1.33496	1.30244	2.90576	3.05423	7.0293	6.89056
5.93999	-0.03223	-0.12789	0.335452	0.307606	0.615234	0.638418	1.04151	1.1406	2.41065	2.53974	6.39746	7.42649	18.3296	22.3877			6.03999	0.659668	0.617364	0.464355	0.375364	0.505371	0.419789	0.802246	0.765445	1.34473	1.31321	2.94971	3.08401	7.10547	6.96208
6.03999	-0.03711	-0.12684	0.338379	0.308664	0.615234	0.641517	1.04346	1.14966	2.43213	2.5676	6.48535	7.5086	18.5825	22.6274			6.14	0.661621	0.617757	0.477049	0.375757	0.513185	0.421025	0.821779	0.769032	1.35449	1.32398	2.98877	3.11372	7.1875	7.03319
6.14	-0.0332	-0.12578	0.346191	0.309723	0.629879	0.644615	1.06104	1.15872	2.46436	2.59545	6.59082	7.59069	18.8452	22.8668			6.23999	0.653809	0.61815	0.476074	0.37615	0.513184	0.42226	0.82666	0.772616	1.3584	1.33474	3.02979	3.14339	7.24805	7.10387
6.23999	-0.03906	-0.12472	0.343265	0.310781	0.631836	0.647713	1.06592	1.16778	2.49073	2.6233	6.70605	7.67275	19.0825	23.1062			6.34	0.654785	0.618542	0.48291	0.376542	0.517091	0.423495	0.825684	0.7762	1.37305	1.34549	3.06787	3.17299	7.29102	7.17415
6.34	-0.03906	-0.12366	0.353027	0.311839	0.631836	0.650811	1.07764	1.17684	2.5249	2.65114	6.79883	7.75478	19.3472	23.3452			6.43999	0.652833	0.618935	0.469239	0.376935	0.51709	0.424729	0.840332	0.779782	1.37891	1.35624	3.10693	3.20252	7.35645	7.24402
6.43999	-0.03711	-0.1226	0.342289	0.312897	0.630859	0.653908	1.07764	1.18589	2.54541	2.67898	6.8584	7.83679	19.5991	23.5841			6.53999	0.654785	0.619327	0.471191	0.377327	0.508301	0.425963	0.824707	0.783364	1.39258	1.36697	3.12061	3.23201	7.42383	7.31349
6.53999	-0.04688	-0.12155	0.340332	0.313955	0.630859	0.657005	1.08741	1.19495	2.57959	2.70682	6.94336	7.91877	19.8687	23.8229			6.64	0.64209	0.61972	0.456543	0.37772	0.510253	0.427198	0.82666	0.786945	1.3877	1.3777	3.15381	3.26143	7.49805	7.38255
6.64	-0.03516	-0.12049	0.347168	0.315013	0.630855	0.660102	1.09619	1.20401	2.61865	2.73464	7.00879	8.00074	20.1274	24.0614			6.73999	0.64209	0.620112	0.456543	0.378112	0.505371	0.428431	0.838379	0.790523	1.40723	1.38842	3.17236	3.29079	7.56055	7.4512
6.73999	-0.05176	-0.11943	0.344241	0.316071	0.619141	0.663199	1.09717	1.21306	2.64209	2.76247	7.1084	8.08266	20.3677	24.2997			6.84	0.64502	0.620504	0.449707	0.378504	0.508301	0.429665	0.843261	0.794101	1.41211	1.39913	3.20361	3.32009	7.63086	7.51947
6.84	-0.04492	-0.11837	0.342285	0.317128	0.614258	0.666296	1.104	1.22211	2.66455	2.79029	7.18359	8.16458	20.606	24.5378			6.93999	0.651854	0.620897	0.454588	0.378897	0.503418	0.430898	0.843262	0.797678	1.4248	1.40983	3.23389	3.34934	7.67773	7.58733
6.93999	-0.03711	-0.11731	0.342288	0.318186	0.626953	0.669391	1.1167	1.23117	2.70069	2.81811	7.25684	8.24645	20.8638	24.7757			7.03999	0.651855	0.621289	0.446777	0.379289	0.515137	0.432131	0.843262	0.801254	1.42676	1.42053	3.26807	3.37852	7.75879	7.6548
7.03999	-0.04395	-0.11626	0.32373	0.319243	0.62207	0.672487	1.12354	1.24022	2.72803	2.84593	7.33691	8.32832	21.1235	25.0135			7.14	0.640137	0.621681	0.437012	0.379681	0.507324	0.433364	0.846191	0.804828	1.42871	1.43122	3.2915	3.40765	7.82813	7.72189
7.14	-0.04395	-0.1152	0.32373	0.320301	0.620113	0.675583	1.12939	1.24927	2.75244	2.87373	7.42969	8.41015	21.3882	25.251			7.23999	0.651855	0.622073	0.447754	0.380073	0.497559	0.434597	0.85498	0.808401	1.44824	1.4419	3.31299	3.43671	7.90039	7.78857
7.23999	-0.04102	-0.11414	0.323736	0.321358	0.626953	0.678678	1.15088	1.25832	2.78174	2.90154	7.51953	8.49196	21.6411	25.4884			7.34	0.647949	0.622465	0.437988	0.380465	0.507323	0.43583	0.854979	0.811974	1.43945	1.45257	3.34033	3.46572	8.00098	7.85488
7.34	-0.02734	-0.11309	0.335449	0.322415	0.638672	0.681773	1.16064	1.26736	2.83252	2.92934	7.61133	8.57374	21.9126	25.7255			7.43999	0.650878	0.622857	0.436034	0.380857	0.493652	0.437062	0.849121	0.815545	1.4541	1.46323	3.36475	3.49467	8.07324	7.92079
7.43999	-0.03223	-0.11203	0.33057	0.323472	0.638672	0.684868	1.16748	1.27641	2.85694	2.95714	7.70605	8.65549	22.1577	25.9624			7.53999	0.656738	0.623249	0.433105	0.381249	0.506348	0.438294	0.852051	0.819115	1.47266	1.47388	3.40186	3.52357	8.14941	7.98633
7.53999	-0.04395	-0.11097	0.316895	0.324529	0.643555	0.687962	1.18018	1.28546	2.89795	2.98493	7.81055	8.73723	22.4272	26.1992			7.64	0.651855	0.623641	0.435058	0.381641	0.505372	0.439526	0.857911	0.822684	1.4873	1.48453	3.44678	3.5524	8.22852	8.05149
7.64	-0.04395	-0.10991	0.33252	0.325586	0.650387	0.691056	1.18701	1.2945	2.93408	3.01272	7.89258	8.81894	22.6743	26.4357			7.73999	0.652832	0.624033	0.439941	0.382033	0.502441	0.440757	0.853027	0.826251	1.5	1.49517	3.49268	3.58117	8.30859	8.11626
7.73999	-0.03613	-0.10886	0.326664	0.326643	0.649414	0.69415	1.20166	1.30355	2.96631	3.0405	7.98828	8.90062	22.937	26.6721			7.84	0.671387	0.624425	0.444824	0.382425	0.488771	0.441988	0.860842	0.829817	1.52148	1.5058	3.51319	3.60989	8.38379	8.18067
7.84	-0.03613	-0.1078	0.343262	0.3277	0.654297	0.697244	1.19775	1.31259	2.99268	3.06828	8.07617	8.98228	23.2046	26.9082			7.93999	0.661622	0.624817	0.435059	0.382817	0.493652	0.443219	0.869629	0.833382	1.51856	1.51642	3.54639	3.63855	8.45898	8.24469
7.93999	-0.0293	-0.10674	0.338382	0.328757	0.666016	0.700337	1.21436	1.32163	3.02002	3.09605	8.18652	9.0639	23.4946	27.1442			8.03999	0.67334	0.625208	0.435059	0.383208	0.497559	0.44445	0.862793	0.836947	1.53613	1.52704	3.56299	3.66715	8.51953	8.30835
8.03999	-0.04199	-0.10569	0.328613	0.329813	0.663086	0.70343	1.21924	1.33068	3.04932	3.12383	8.26465	9.14551	23.7397	27.38			8.14	0.675293	0.6256	0.43701	0.3836	0.49756	0.445681	0.865724	0.84051	1.5459	1.53765	3.58545	3.6957	8.58106	8.37164
8.14	-0.04004	-0.10463	0.335449	0.33087	0.665035	0.706522	1.22314	1.33972	3.08447	3.15159	8.37305	9.2271	24.0044	27.6155			8.23999	0.663574	0.625992	0.422363	0.383992	0.502441	0.446911	0.874512	0.844071	1.55957	1.54824	3.62158	3.72418	8.66797	8.43455
8.23999	-0.03711	-0.10357	0.335453	0.331926	0.663086	0.709615	1.22998	1.34876	3.10205	3.17935	8.45801	9.30865	24.2446	27.8509			8.34	0.649902	0.626383	0.428223	0.384383	0.497559	0.448142	0.871583	0.847632	1.56543	1.55883	3.63818	3.75261	8.72363	8.49711
8.34	-0.04102	-0.10252	0.335449	0.332982	0.680664	0.712707	1.24072	1.35779	3.12646	3.20711	8.54102	9.39018	24.5317	28.0861			8.43999	0.649901	0.626775	0.433104	0.384775	0.503418	0.449371	0.867676	0.851191	1.58496	1.56942	3.66553	3.78098	8.78223	8.55929
8.43999	-0.03906	-0.10146	0.318851	0.334039	0.685547	0.715799	1.24561	1.36683	3.16065	3.23486	8.65039	9.47168	24.7817	28.321			8.53999	0.646973	0.627166	0.422363	0.385166	0.506348	0.450601	0.885254	0.85475	1.59863	1.57999	3.70947	3.8093	8.8623	8.62112
8.53999	-0.04883	-0.10041	0.312012	0.335095	0.680664	0.718891	1.24854	1.37587	3.18506	3.26261	8.74805	9.55316	25.061	28.5558			8.64	0.640137	0.627558	0.42041	0.385558	0.510254	0.451831	0.900879	0.858307	1.61621	1.59056	3.73779	3.83755	8.93652	8.6826
8.64	-0.05078	-0.09935	0.305176	0.336151	0.678707	0.721982	1.2583	1.38491	3.21436	3.29035	8.83789	9.63462	25.3228	28.7904			8.73999	0.637207	0.627949	0.41748	0.385949	0.508301	0.45306	0.898926	0.861863	1.62012	1.60112	3.76318	3.86576	8.99316	8.7437
8.73999	-0.03613	-0.09829	0.312016	0.337207	0.685547	0.725073	1.26514	1.39394	3.24268	3.3181	8.91699	9.71604	25.5825	29.0248			8.84	0.64209	0.62834	0.42041	0.38634	0.505373	0.454289	0.90381	0.865418	1.62793	1.61167	3.80322	3.8939	9.06055	8.80447
8.84	-0.03223	-0.09724	0.306152	0.338263	0.702148	0.728164	1.28174	1.40297	3.28369	3.34583	8.99902	9.79745	25.8345	29.2589			8.93999	0.64209	0.628731	0.413574	0.386731	0.505371	0.455518	0.906738	0.868971	1.63086	1.62221	3.84229	3.92199	9.12207	8.86487
8.93999	-0.02734	-0.09618	0.308111	0.339318	0.708984	0.731254	1.29639	1.41201	3.31788	3.37356	9.09863	9.87882	26.0796	29.4929			9.03999	0.632324	0.629123	0.398926	0.387123	0.498535	0.456746	0.911621	0.872524	1.64063	1.63274	3.86182	3.95002	9.19922	8.92493
9.03999	-0.0293	-0.09513	0.322754	0.340374	0.719727	0.734344	1.31983	1.42104	3.35205	3.40129	9.18457	9.96018	26.3247	29.7267			9.14	0.644043	0.629514	0.398925	0.387514	0.500489	0.457975	0.908692	0.876076	1.65527	1.64327	3.88916	3.97799	9.27149	8.98464
9.14	-0.0293	-0.09407	0.311035	0.34143	0.721676	0.737434	1.32764	1.43007	3.39111	3.42901	9.27637	10.0415	26.5874	29.9602			9.23999	0.646973	0.629905	0.408691	0.387905	0.498535	0.459203	0.916504	0.879626	1.66406	1.65379	3.91748	4.00591	9.33008	9.04399
9.23999	-0.00781	-0.09301	0.301274	0.342485	0.745117	0.740524	1.34424	1.4391	3.41748	3.45673	9.35352	10.1228	26.8511	30.1936			9.34	0.634277	0.630296	0.405762	0.388296	0.505371	0.460431	0.921387	0.883175	1.66211	1.6643	3.95459	4.03377	9.38379	9.10301
9.34	-0.00781	-0.09196	0.308105	0.343541	0.751953	0.743613	1.35889	1.44813	3.4585	3.48444	9.44336	10.2041	27.106	30.4267			9.43999	0.645995	0.630687	0.40576	0.388687	0.497559	0.461658	0.925293	0.886722	1.68359	1.6748	3.99561	4.06157	9.44141	9.16168
9.43999	0.00195	-0.0909	0.31104	0.344596	0.766602	0.746702	1.38038	1.45716	3.49952	3.51215	9.54297	10.2853	27.3638	30.6597			9.53999	0.644043	0.631077	0.405762	0.389077	0.512207	0.462886	0.930176	0.89027	1.70313	1.6853	4.03174	4.08932	9.5166	9.22001
9.53999	0.026367	-0.08985	0.32373	0.345651	0.775391	0.749791	1.39405	1.46619	3.52198	3.53986	9.62695	10.3666	27.6333	30.8925			9.64	0.620605	0.631468	0.391114	0.389468	0.514159	0.464113	0.935058	0.893815	1.69824	1.69579	4.05811	4.11702	9.56738	9.27801
9.64	0.026367	-0.08879	0.32373	0.346706	0.787105	0.752879	1.40576	1.47521	3.56299	3.56756	9.71387	10.4478	27.8931	31.125			9.73999	0.632324	0.631859	0.393066	0.389859	0.497559	0.46534	0.92334	0.89736	1.70313	1.70626	4.06885	4.14465	9.62402	9.33566
9.73999	0.021484	-0.08774	0.323733	0.347761	0.798828	0.755968	1.4253	1.48424	3.5835	3.59525	9.79102	10.5289	28.1499	31.3574			9.84	0.620605	0.63225	0.38916	0.39025	0.497559	0.466566	0.935059	0.900903	1.71094	1.71674	4.09717	4.17224	9.68457	9.39299
9.84	0.014648	-0.08668	0.318848	0.348816	0.793945	0.759056	1.42529	1.49326	3.62354	3.62294	9.88086	10.6101	28.4028	31.5895			9.93999	0.625489	0.63264	0.384278	0.39064	0.500488	0.467793	0.935059	0.904445	1.7168	1.7272	4.12646	4.19976	9.74316	9.44997
9.93999	0.02832	-0.08563	0.328617	0.349871	0.799805	0.762143	1.44483	1.50228	3.66944	3.65063	9.99023	10.6912	28.6675	31.8215			10.04	0.630371	0.633031	0.384277	0.391031	0.493652	0.469019	0.92334	0.907986	1.73535	1.73765	4.14697	4.22723	9.79688	9.50663
10.04	0.038086	-0.08457	0.33252	0.350926	0.806641	0.765231	1.45655	1.51131	3.69678	3.67832	10.041	10.7723	28.9312	32.0533			10.14	0.622559	0.633422	0.379394	0.391422	0.493653	0.470245	0.934082	0.911527	1.74707	1.7481	4.18994	4.25464	9.83301	9.56297
10.14	0.038086	-0.08352	0.315918	0.351981	0.818357	0.768318	1.46143	1.52033	3.72021	3.706	10.1279	10.8534	29.2007	32.2848			10.24	0.624512	0.633812	0.38623	0.391812	0.490723	0.471471	0.933105	0.915065	1.75879	1.75854	4.20947	4.28201	9.87402	9.61896
10.24	0.044922	-0.08246	0.315921	0.353035	0.818359	0.771405	1.45655	1.52935	3.73584	3.73367	10.2012	10.9344	29.4536	32.5161			10.34	0.629395	0.634203	0.391113	0.392203	0.500489	0.472697	0.941895	0.918603	1.77148	1.76897	4.26025	4.30931	9.91504	9.67465
10.34	0.026367	-0.08141	0.304199	0.35409	0.818359	0.774491	1.46826	1.53837	3.76221	3.76134	10.291	11.0155	29.7163	32.7472			10.44	0.634276	0.634593	0.40576	0.392593	0.498535	0.473922	0.947754	0.922139	1.78808	1.7794	4.29346	4.33656	9.96387	9.72999
10.44	0.026367	-0.08036	0.29639	0.355144	0.806641	0.777577	1.46338	1.54739	3.78369	3.78901	10.3564	11.0965	29.9507	32.9782			10.54	0.632324	0.634983	0.400879	0.392983	0.508301	0.475147	0.95752	0.925675	1.79102	1.78981	4.32471	4.36376	10.0215	9.78503
10.54	0.021484	-0.0793	0.296387	0.356198	0.806641	0.780663	1.45655	1.5564	3.80518	3.81667	10.4316	11.1774	30.2173	33.2089			10.64	0.637207	0.635374	0.391113	0.393374	0.502442	0.476372	0.969239	0.929209	1.80273	1.80022	4.34521	4.39089	10.0684	9.83975
10.64	0.026367	-0.07825	0.299316	0.357253	0.821284	0.783749	1.479	1.56542	3.84033	3.84432	10.5439	11.2584	30.4849	33.4394			10.74	0.644043	0.635764	0.395996	0.393764	0.510254	0.477596	0.967285	0.932742	1.81543	1.81062	4.37158	4.41798	10.124	9.89414
10.74	0.026367	-0.07719	0.29932	0.358307	0.826172	0.786834	1.49561	1.57444	3.87354	3.87198	10.6279	11.3393	30.7593	33.6698			10.84	0.63916	0.636154	0.394043	0.394154	0.52002	0.478821	0.974122	0.936274	1.82227	1.82101	4.40772	4.44501	10.1797	9.94822
10.84	0.03125	-0.07614	0.297363	0.359361	0.842773	0.78992	1.50537	1.58345	3.896	3.89963	10.7061	11.4202	31.0171	33.8999			10.94	0.637206	0.636544	0.395995	0.394544	0.51709	0.480045	0.974121	0.939804	1.83398	1.8314	4.44678	4.47198	10.2285	10.002
10.94	0.057617	-0.07509	0.315921	0.360415	0.857422	0.793004	1.53076	1.59247	3.93604	3.92727	10.8096	11.5011	31.2983	34.1298			11.04	0.632324	0.636934	0.38623	0.394934	0.524902	0.481269	0.974121	0.943334	1.83203	1.84177	4.46924	4.49891	10.2842	10.0554
11.04	0.057617	-0.07403	0.315918	0.361469	0.857422	0.796089	1.53858	1.60148	3.95362	3.95491	10.8809	11.5819	31.5601	34.3595			11.14	0.627441	0.637324	0.38623	0.395324	0.505371	0.482493	0.970215	0.946863	1.83691	1.85214	4.49072	4.52577	10.3232	10.1086
11.14	0.060547	-0.07298	0.32373	0.362522	0.876949	0.799173	1.54639	1.61049	3.98584	3.98255	10.9854	11.6627	31.8179	34.589			11.24	0.620605	0.637714	0.384277	0.395714	0.502441	0.483716	0.979004	0.95039	1.84766	1.8625	4.51709	4.55259	10.3691	10.1614
11.24	0.070313	-0.07192	0.325688	0.363576	0.901367	0.802257	1.56592	1.6195	4.0337	4.01018	11.0703	11.7435	32.0991	34.8183			11.34	0.625488	0.638104	0.384277	0.396104	0.50049	0.48494	0.972169	0.953916	1.87402	1.87286	4.55225	4.57935	10.4297	10.214
11.34	0.0625	-0.07087	0.327637	0.36463	0.896484	0.805341	1.57764	1.62851	4.06006	4.0378	11.1738	11.8243	32.3687	35.0474			11.44	0.632323	0.638494	0.386229	0.396494	0.505371	0.486163	0.975098	0.957441	1.88769	1.8832	4.57861	4.60605	10.498	10.2662
11.44	0.069336	-0.06982	0.35889	0.365683	0.908203	0.808424	1.59717	1.63752	4.09424	4.06543	11.2705	11.905	32.6157	35.2763			11.54	0.622559	0.638884	0.381348	0.396884	0.513184	0.487385	0.981934	0.960965	1.88574	1.89354	4.60693	4.6327	10.5371	10.3181
11.54	0.069336	-0.06876	0.358887	0.366737	0.908203	0.811508	1.60889	1.64653	4.10401	4.09305	11.3301	11.9857	32.8726	35.5049			11.64	0.622559	0.639274	0.37451	0.397274	0.49756	0.488608	0.977052	0.964488	1.90039	1.90387	4.62646	4.6593	10.583	10.3697
11.64	0.067383	-0.06771	0.369629	0.36779	0.911129	0.81459	1.6167	1.65553	4.1333	4.12066	11.415	12.0664	33.1284	35.7334			11.74	0.624512	0.639663	0.374512	0.397663	0.502441	0.48983	0.995605	0.96801	1.91602	1.91419	4.66064	4.68584	10.6484	10.421
11.74	0.073242	-0.06666	0.374516	0.368843	0.916016	0.817673	1.6167	1.66454	4.16065	4.14827	11.4873	12.1471	33.3647	35.9617			11.84	0.617676	0.640053	0.364746	0.398053	0.504394	0.491053	0.992675	0.97153	1.91211	1.9245	4.68896	4.71234	10.7012	10.4721
11.84	0.084961	-0.0656	0.38623	0.369896	0.927734	0.820756	1.63623	1.67354	4.18213	4.17587	11.5723	12.2277	33.6157	36.1897			11.94	0.622557	0.640443	0.369627	0.398443	0.490723	0.492274	0.979004	0.975049	1.92871	1.93481	4.70654	4.73877	10.7402	10.5228
11.94	0.089844	-0.06455	0.386235	0.37095	0.920898	0.823837	1.64795	1.68255	4.2085	4.20347	11.6748	12.3083	33.854	36.4175			12.04	0.620605	0.640832	0.374512	0.398832	0.500488	0.493496	0.996582	0.978568	1.92969	1.94511	4.73584	4.76515	10.8018	10.5732
12.04	0.101563	-0.0635	0.394043	0.372002	0.924805	0.826919	1.65576	1.69155	4.23096	4.23107	11.7588	12.3889	34.1138	36.6452			12.14	0.622559	0.641222	0.374511	0.399222	0.505372	0.494718	0.996583	0.982085	1.93945	1.9554	4.7749	4.79148	10.8623	10.6234
12.14	0.09668	-0.06244	0.394043	0.373055	0.919919	0.83	1.66748	1.70055	4.26416	4.25866	11.8496	12.4695	34.3687	36.8726			12.24	0.622559	0.641611	0.369629	0.399611	0.510254	0.495939	0.991699	0.985601	1.93848	1.96568	4.78174	4.81776	10.9014	10.6732
12.24	0.091797	-0.06139	0.389164	0.374108	0.915039	0.833082	1.66748	1.70956	4.27686	4.28625	11.9346	12.55	34.6108	37.0998			12.34	0.633301	0.642	0.387207	0.4	0.507327	0.49716	1.00049	0.989116	1.9707	1.97596	4.80127	4.84399	10.9463	10.7228
12.34	0.083984	-0.06034	0.401855	0.375161	0.927734	0.836163	1.68701	1.71856	4.31104	4.31383	12.0293	12.6306	34.8296	37.3268			12.44	0.629395	0.64239	0.383301	0.40039	0.515137	0.498381	1.01807	0.992629	1.96973	1.98622	4.84326	4.87016	11.0225	10.772
12.44	0.073242	-0.05929	0.398929	0.376213	0.930664	0.839243	1.68701	1.72756	4.33741	4.34141	12.0996	12.711	35.0747	37.5536			12.54	0.627441	0.642779	0.376465	0.400779	0.497559	0.499601	1.02002	0.996142	1.98438	1.99648	4.85889	4.89628	11.0723	10.821
12.54	0.0625	-0.05823	0.394043	0.377266	0.932617	0.842324	1.69385	1.73655	4.37159	4.36899	12.1865	12.7915	35.3257	37.7802			12.64	0.632324	0.643168	0.391112	0.401168	0.50049	0.500821	1.01611	0.999654	1.98242	2.00674	4.88818	4.92234	11.1094	10.8697
12.64	0.069336	-0.05718	0.400879	0.378318	0.92773	0.845404	1.70654	1.74555	4.40771	4.39655	12.2861	12.8719	35.5767	38.0066			12.74	0.624512	0.643557	0.38623	0.401557	0.521973	0.502041	1.02295	1.00316	2.00879	2.01698	4.91748	4.94836	11.1631	10.9181
12.74	0.064453	-0.05613	0.394048	0.379371	0.927734	0.848484	1.71436	1.75455	4.43213	4.42412	12.3691	12.9523	35.7983	38.2328			12.84	0.637207	0.643946	0.391113	0.401946	0.528809	0.503261	1.03662	1.00667	2.02051	2.02722	4.93897	4.97432	11.2207	10.9663
12.84	0.070313	-0.05508	0.410645	0.380423	0.944336	0.851563	1.73779	1.76354	4.47021	4.45168	12.4756	13.0327	36.0522	38.4587			12.94	0.642088	0.644335	0.400877	0.402335	0.528809	0.504481	1.03662	1.01018	2.03125	2.03744	4.95654	5.00023	11.2813	11.0141
12.94	0.088867	-0.05403	0.417483	0.381475	0.939453	0.854642	1.74561	1.77254	4.50635	4.47924	12.5723	13.1131	36.3022	38.6845			13.04	0.640137	0.644724	0.405762	0.402724	0.52002	0.5057	1.03955	1.01369	2.04785	2.04767	4.98291	5.02608	11.3447	11.0617
13.04	0.088867	-0.05297	0.425293	0.382527	0.939453	0.857721	1.75733	1.78153	4.52393	4.50679	12.6592	13.1934	36.5356	38.91			13.14	0.64209	0.645113	0.41748	0.403113	0.524903	0.50692	1.04932	1.01719	2.05762	2.05788	4.99756	5.05189	11.3926	11.109
13.14	0.072266	-0.05192	0.425293	0.383579	0.931638	0.8608	1.77686	1.79052	4.54834	4.53434	12.7393	13.2737	36.7671	39.1354			13.24	0.646973	0.645502	0.42041	0.403502	0.526855	0.508138	1.04932	1.0207	2.06934	2.06808	5.00732	5.07764	11.4395	11.156
13.24	0.068359	-0.05087	0.428228	0.384631	0.917969	0.863878	1.7876	1.79952	4.58545	4.56188	12.8135	13.354	37.0171	39.3605			13.34	0.644043	0.645891	0.415527	0.403891	0.53174	0.509357	1.06592	1.0242	2.08398	2.07828	5.03174	5.10334	11.4932	11.2028
13.34	0.073242	-0.04982	0.439941	0.385683	0.927734	0.866957	1.81299	1.80851	4.62354	4.58942	12.9199	13.4343	37.2866	39.5854			13.44	0.641112	0.64628	0.417479	0.40428	0.541504	0.510576	1.06885	1.0277	2.09375	2.08847	5.06592	5.12899	11.543	11.2493
13.44	0.075195	-0.04877	0.445807	0.386735	0.94043	0.870034	1.82081	1.8175	4.65088	4.61696	12.998	13.5145	37.5415	39.8101			13.54	0.63916	0.646669	0.415527	0.404669	0.54834	0.511794	1.0835	1.0312	2.10938	2.09865	5.08936	5.15459	11.584	11.2955
13.54	0.088867	-0.04771	0.461426	0.387786	0.958984	0.873112	1.83448	1.82649	4.6958	4.64449	13.1084	13.5947	37.8101	40.0346			13.64	0.648926	0.647057	0.430174	0.405057	0.546388	0.513012	1.09522	1.03471	2.13086	2.10883	5.10693	5.18013	11.6211	11.3414
13.64	0.077148	-0.04666	0.444824	0.388838	0.947263	0.876189	1.84717	1.83547	4.7251	4.67201	13.1816	13.6749	38.0601	40.2588			13.74	0.653809	0.647446	0.439941	0.405446	0.549316	0.51423	1.09521	1.0382	2.14551	2.119	5.13135	5.20562	11.6748	11.3871
13.74	0.077148	-0.04561	0.456546	0.389889	0.958984	0.879266	1.85498	1.84446	4.74756	4.69954	13.2783	13.755	38.2935	40.4829			13.84	0.64502	0.647835	0.437988	0.405835	0.559082	0.515447	1.10986	1.0417	2.15039	2.12916	5.15381	5.23107	11.7236	11.4325
13.84	0.077148	-0.04456	0.456543	0.39094	0.958984	0.882343	1.86377	1.85344	4.77393	4.72705	13.3662	13.8351	38.5454	40.7067			13.94	0.664549	0.648223	0.446776	0.406223	0.554199	0.516665	1.10303	1.0452	2.16992	2.13931	5.18018	5.25646	11.7607	11.4777
13.94	0.088867	-0.04351	0.468265	0.391992	0.970703	0.885419	1.87842	1.86243	4.80323	4.75457	13.4746	13.9152	38.8022	40.9304			14.04	0.671387	0.648611	0.45166	0.406611	0.556152	0.517882	1.11572	1.04869	2.18652	2.14945	5.20654	5.2818	11.8184	11.5226
14.04	0.075195	-0.04246	0.45459	0.393043	0.973633	0.888495	1.88135	1.87141	4.82764	4.78208	13.5557	13.9953	39.0356	41.1538			14.14	0.671387	0.649	0.456542	0.407	0.559083	0.519099	1.12256	1.05219	2.20117	2.15959	5.23096	5.30708	11.8691	11.5672
14.14	0.073242	-0.04141	0.45752	0.394094	0.986324	0.891571	1.89307	1.8804	4.85693	4.80958	13.6455	14.0754	39.2866	41.377			14.24	0.671387	0.649388	0.461426	0.407388	0.563965	0.520315	1.12256	1.05568	2.21289	2.16972	5.24854	5.33232	11.9082	11.6116
14.24	0.073242	-0.04036	0.459476	0.395145	0.986328	0.894647	1.89405	1.88938	4.89307	4.83708	13.7256	14.1554	39.5044	41.6			14.34	0.662598	0.649777	0.447754	0.407777	0.563965	0.521532	1.12256	1.05917	2.21875	2.17984	5.28174	5.35751	11.9473	11.6557
14.34	0.075195	-0.0393	0.45752	0.396196	0.976563	0.897722	1.90674	1.89836	4.91553	4.86458	13.7988	14.2354	39.7485	41.8228			14.44	0.672362	0.650165	0.457518	0.408165	0.555176	0.522748	1.12549	1.06266	2.24023	2.18995	5.29443	5.38265	11.9697	11.6995
14.44	0.09668	-0.03825	0.476077	0.397247	0.990234	0.900797	1.93408	1.90734	4.9585	4.89207	13.8926	14.3153	40.0093	42.0454			14.54	0.67627	0.650553	0.459473	0.408553	0.562012	0.523964	1.13232	1.06615	2.25488	2.20006	5.33838	5.40773	12.0273	11.7431
14.54	0.103516	-0.0372	0.464355	0.398297	0.990234	0.903872	1.93701	1.91632	4.98096	4.91956	14.002	14.3953	40.2446	42.2677			14.64	0.661621	0.650941	0.447755	0.408941	0.563964	0.52518	1.13428	1.06964	2.25684	2.21015	5.35791	5.43277	12.0684	11.7865
14.64	0.084961	-0.03615	0.464355	0.399348	0.978513	0.906946	1.94385	1.9253	5.00537	4.94704	14.0771	14.4752	40.4897	42.4899			14.74	0.664551	0.651329	0.45752	0.409329	0.559082	0.526395	1.12451	1.07313	2.26758	2.22024	5.39307	5.45775	12.1025	11.8296
14.74	0.084961	-0.0351	0.461429	0.400399	0.978516	0.910021	1.94483	1.93427	5.03369	4.97452	14.1621	14.5551	40.728	42.7118			14.84	0.674316	0.651717	0.467285	0.409717	0.575685	0.527611	1.12744	1.07662	2.28613	2.23033	5.41748	5.48269	12.1553	11.8724
14.84	0.082031	-0.03405	0.452637	0.401449	0.978516	0.913095	1.94482	1.94325	5.05127	5.00199	14.2324	14.635	40.9849	42.9335			14.94	0.672364	0.652105	0.462403	0.410105	0.578613	0.528825	1.14502	1.0801	2.29395	2.2404	5.44189	5.50757	12.207	11.915
14.94	0.077148	-0.033	0.45264	0.402499	0.973633	0.916168	1.95362	1.95223	5.08057	5.02946	14.2979	14.7148	41.1968	43.155			15.04	0.674316	0.652493	0.459473	0.410493	0.57666	0.53004	1.14307	1.08359	2.29395	2.25047	5.45264	5.5324	12.249	11.9574
15.04	0.076172	-0.03195	0.456543	0.40355	0.970703	0.919242	1.96045	1.9612	5.11084	5.05693	14.373	14.7946	41.4702	43.3763			15.14	0.672363	0.652881	0.457519	0.410881	0.583497	0.531255	1.14697	1.08707	2.30762	2.26053	5.49072	5.55719	12.2949	11.9995
15.14	0.069336	-0.0309	0.45166	0.4046	0.9707	0.922314	1.96045	1.97017	5.1333	5.08439	14.4512	14.8744	41.7202	43.5973			15.24	0.682129	0.653269	0.467285	0.411269	0.585449	0.532469	1.14697	1.09055	2.32031	2.27058	5.52295	5.58192	12.3398	12.0413
15.24	0.06543	-0.02985	0.444827	0.40565	0.970703	0.925387	1.9751	1.97915	5.15479	5.11185	14.5361	14.9542	41.9751	43.8182			15.34	0.692871	0.653657	0.480957	0.411657	0.578614	0.533684	1.15186	1.09403	2.3291	2.28063	5.56397	5.60661	12.3672	12.0829
15.34	0.077148	-0.0288	0.444824	0.4067	0.966797	0.92846	1.97607	1.98812	5.18408	5.1393	14.6084	15.0339	42.2271	44.0388			15.44	0.694823	0.654044	0.482909	0.412044	0.592285	0.534897	1.14697	1.09751	2.3291	2.29066	5.59229	5.63124	12.4053	12.1243
15.44	0.098633	-0.02775	0.449711	0.40775	0.975586	0.931532	1.99952	1.99709	5.2251	5.16675	14.6982	15.1136	42.4946	44.2593			15.54	0.692871	0.654432	0.479004	0.412432	0.58252	0.536111	1.16553	1.10099	2.35156	2.30069	5.61963	5.65582	12.4512	12.1654
15.54	0.112305	-0.0267	0.453613	0.408799	0.990234	0.934604	2.00733	2.00606	5.2544	5.19419	14.79	15.1933	42.7515	44.4795			15.64	0.681152	0.65482	0.465332	0.412819	0.578613	0.537325	1.16846	1.10447	2.34473	2.31072	5.65088	5.68036	12.4902	12.2063
15.64	0.112305	-0.02565	0.44873	0.409849	0.990232	0.937675	2.01904	2.01503	5.28662	5.22163	14.8389	15.273	43.0093	44.6994			15.74	0.686035	0.655207	0.483887	0.413207	0.57666	0.538538	1.16357	1.10794	2.35645	2.32073	5.68311	5.70484	12.5225	12.247
15.74	0.106445	-0.0246	0.446781	0.410899	0.993164	0.940747	2.02686	2.02399	5.31787	5.24906	14.915	15.3526	43.2573	44.9192			15.84	0.695801	0.655595	0.48877	0.413595	0.583498	0.539751	1.16358	1.11142	2.36914	2.33074	5.73194	5.72928	12.5518	12.2874
15.84	0.116211	-0.02355	0.452637	0.411948	0.998047	0.943818	2.03857	2.03296	5.34033	5.27649	15.0049	15.4322	43.4976	45.1387			15.94	0.699706	0.655982	0.480956	0.413982	0.588379	0.540964	1.1665	1.11489	2.37988	2.34073	5.76807	5.75367	12.6074	12.3276
15.94	0.121094	-0.0225	0.44971	0.412998	0.991211	0.946889	2.05127	2.04193	5.3667	5.30392	15.0928	15.5118	43.7573	45.3581			16.04	0.70459	0.656369	0.502441	0.414369	0.587402	0.542176	1.17822	1.11837	2.39063	2.35073	5.8042	5.778	12.6553	12.3676
16.04	0.115234	-0.02145	0.444824	0.414047	0.990234	0.94996	2.05323	2.05089	5.39991	5.33134	15.1787	15.5913	44.021	45.5772			16.14	0.710449	0.656757	0.510252	0.414757	0.602053	0.543389	1.18311	1.12184	2.41992	2.36071	5.84229	5.80229	12.6846	12.4073
16.14	0.099609	-0.0204	0.444824	0.415097	1.00097	0.95303	2.06104	2.05985	5.43701	5.35876	15.2666	15.6709	44.23	45.7961			16.24	0.722168	0.657144	0.503418	0.415144	0.603027	0.544601	1.18896	1.12531	2.43848	2.37069	5.86963	5.82653	12.7285	12.4468
16.24	0.112305	-0.01935	0.444827	0.416146	1.00098	0.9561	2.08252	2.06882	5.46631	5.38617	15.3682	15.7504	44.4243	46.0148			16.34	0.712402	0.657531	0.493652	0.415531	0.614745	0.545813	1.20947	1.12878	2.43945	2.38066	5.90771	5.85072	12.7744	12.486
16.34	0.109375	-0.01831	0.444824	0.417195	0.994141	0.95917	2.08545	2.07778	5.49072	5.41358	15.4512	15.8299	44.6694	46.2332			16.44	0.712401	0.657918	0.498534	0.415918	0.60498	0.547024	1.20557	1.13225	2.45605	2.39062	5.92529	5.87486	12.7969	12.5251
16.44	0.109375	-0.01726	0.44483	0.418244	1.01074	0.962239	2.10987	2.08674	5.5171	5.44098	15.5537	15.9093	44.9126	46.4515			16.54	0.690918	0.658305	0.495605	0.416305	0.609863	0.548236	1.22705	1.13572	2.46582	2.40057	5.95947	5.89896	12.833	12.5639
16.54	0.139648	-0.01621	0.464355	0.419293	1.0293	0.965308	2.12354	2.0957	5.55616	5.46839	15.6816	15.9887	45.1567	46.6695			16.64	0.695801	0.658693	0.500488	0.416692	0.602051	0.549447	1.22412	1.13918	2.4707	2.41052	5.97119	5.923	12.8691	12.6025
16.64	0.147461	-0.01516	0.456543	0.420342	1.03711	0.968377	2.13623	2.10466	5.57959	5.49578	15.7549	16.0681	45.3687	46.8873			16.74	0.697754	0.659079	0.507324	0.417079	0.611816	0.550658	1.22412	1.14265	2.49414	2.42046	6.00244	5.947	12.9053	12.6408
16.74	0.142578	-0.01411	0.468265	0.42139	1.03418	0.971446	2.15967	2.11362	5.61084	5.52317	15.8496	16.1475	45.6079	47.1049			16.84	0.674316	0.659466	0.493652	0.417466	0.618651	0.551869	1.23291	1.14611	2.49219	2.43039	6.02197	5.97095	12.9463	12.679
16.84	0.147461	-0.01306	0.476074	0.422439	1.04102	0.974514	2.16748	2.12257	5.6333	5.55056	15.9365	16.2269	45.853	47.3222			16.94	0.684081	0.659853	0.491699	0.417853	0.609863	0.553079	1.21924	1.14957	2.49219	2.44031	6.04932	5.99484	12.9619	12.7169
16.94	0.150391	-0.01201	0.479008	0.423488	1.03223	0.977582	2.1753	2.13153	5.66065	5.57794	16.0244	16.3062	46.0894	47.5394			17.04	0.672363	0.66024	0.484863	0.41824	0.609863	0.55429	1.22412	1.15304	2.48633	2.45023	6.07275	6.0187	13.0029	12.7546
17.04	0.155273	-0.01096	0.467285	0.424536	1.03711	0.98065	2.18213	2.14049	5.70166	5.60532	16.1064	16.3855	46.3257	47.7563			17.14	0.679199	0.660627	0.491698	0.418627	0.584474	0.5555	1.22022	1.1565	2.50195	2.46014	6.08057	6.0425	13.0303	12.792
17.14	0.148438	-0.00992	0.472168	0.425584	1.03711	0.983717	2.18311	2.14944	5.71143	5.63269	16.1943	16.4647	46.5874	47.973			17.24	0.671387	0.661014	0.48584	0.419014	0.591309	0.556709	1.23193	1.15996	2.50879	2.47004	6.10791	6.06625	13.0801	12.8293
17.24	0.143555	-0.00887	0.472172	0.426633	1.04492	0.986784	2.19483	2.15839	5.74366	5.66006	16.2598	16.544	46.8208	48.1895			17.34	0.674316	0.6614	0.490723	0.4194	0.600099	0.557919	1.22901	1.16341	2.52344	2.47993	6.13135	6.08996	13.1113	12.8663
17.34	0.148438	-0.00782	0.484863	0.427681	1.04199	0.989851	2.20264	2.16734	5.76514	5.68742	16.3428	16.6232	47.0542	48.4058			17.44	0.676269	0.661787	0.490722	0.419787	0.609863	0.559128	1.23584	1.16687	2.53125	2.48982	6.17334	6.11362	13.1533	12.9032
17.44	0.147461	-0.00677	0.48096	0.428729	1.03711	0.992918	2.21436	2.1763	5.79834	5.71479	16.4072	16.7024	47.271	48.6218			17.54	0.67627	0.662174	0.48877	0.420174	0.600098	0.560338	1.24365	1.17033	2.52637	2.4997	6.20654	6.13723	13.1777	12.9398
17.54	0.142578	-0.00572	0.476074	0.429777	1.03711	0.995984	2.22315	2.18525	5.82471	5.74214	16.4902	16.7815	47.5171	48.8376			17.64	0.686035	0.66256	0.490721	0.42056	0.600099	0.561547	1.24854	1.17378	2.54297	2.50957	6.23779	6.1608	13.2217	12.9762
17.64	0.135742	-0.00468	0.483887	0.430825	1.02929	0.99905	2.22607	2.1942	5.84229	5.76949	16.5576	16.8607	47.7476	49.0532			17.74	0.686035	0.662947	0.495605	0.420947	0.609863	0.562755	1.25342	1.17724	2.55566	2.51944	6.27002	6.18431	13.2744	13.0124
17.74	0.12793	-0.00363	0.476078	0.431873	1.02148	1.00212	2.22998	2.20314	5.86377	5.79684	16.6377	16.9398	47.9849	49.2686			17.84	0.67627	0.663333	0.500488	0.421333	0.609864	0.563964	1.26318	1.18069	2.57227	2.52929	6.29932	6.20779	13.3154	13.0483
17.84	0.130859	-0.00258	0.479004	0.43292	1.02051	1.00518	2.23584	2.21209	5.89111	5.82418	16.7041	17.0189	48.228	49.4837			17.94	0.671387	0.663719	0.492676	0.421719	0.60791	0.565172	1.26807	1.18414	2.57031	2.53914	6.33252	6.23121	13.3545	13.0841
17.94	0.135742	-0.00153	0.479007	0.433968	1.03711	1.00825	2.25342	2.22104	5.9126	5.85152	16.8184	17.0979	48.478	49.6987			18.04	0.663574	0.664106	0.468262	0.422106	0.600098	0.56638	1.2583	1.18759	2.56445	2.54898	6.34229	6.25458	13.3643	13.1197
18.04	0.128906	-0.000484	0.477051	0.435016	1.03223	1.01131	2.26124	2.22998	5.9419	5.87886	16.8857	17.177	48.6968	49.9134			18.14	0.666504	0.664492	0.471191	0.422492	0.587403	0.567588	1.24365	1.19104	2.57422	2.55882	6.36865	6.27791	13.4004	13.155
18.14	0.140625	0.000563	0.500488	0.436063	1.0498	1.01438	2.28955	2.23893	5.99072	5.90619	16.9756	17.256	48.9517	50.1279			18.24	0.67334	0.664878	0.476074	0.422878	0.590332	0.568795	1.25146	1.19449	2.5918	2.56864	6.396	6.30119	13.4375	13.1902
18.24	0.147461	0.00161	0.490726	0.437111	1.05664	1.01744	2.3042	2.24787	6.02393	5.93351	17.0674	17.335	49.1841	50.3422			18.34	0.663574	0.665264	0.464355	0.423264	0.600097	0.570003	1.25635	1.19794	2.59375	2.57846	6.42529	6.32442	13.4717	13.2251
18.34	0.142578	0.00266	0.491699	0.438158	1.05664	1.02051	2.31299	2.25681	6.0415	5.96083	17.1455	17.4139	49.4155	50.5562			18.44	0.666503	0.66565	0.467285	0.42365	0.590332	0.57121	1.26318	1.20138	2.59766	2.58828	6.44482	6.34761	13.5146	13.2599
18.44	0.135742	0.0037	0.491701	0.439205	1.05664	1.02357	2.32764	2.26576	6.06299	5.98815	17.2139	17.4928	49.6577	50.77			18.54	0.651855	0.666036	0.469238	0.424036	0.586426	0.572417	1.26611	1.20483	2.61133	2.59808	6.46143	6.37075	13.5518	13.2944
18.54	0.116211	0.00475	0.483887	0.440252	1.0459	1.02663	2.32276	2.2747	6.07276	6.01546	17.291	17.5717	49.8999	50.9836			18.64	0.651855	0.666422	0.463378	0.424422	0.600099	0.573624	1.26318	1.20827	2.62305	2.60788	6.48389	6.39384	13.5879	13.3288
18.64	0.113281	0.0058	0.500488	0.441299	1.04589	1.0297	2.33252	2.28364	6.104	6.04277	17.373	17.6506	50.1284	51.197			18.74	0.651855	0.666808	0.444824	0.424808	0.606934	0.57483	1.2749	1.21171	2.61816	2.61767	6.51025	6.41689	13.6162	13.3629
18.74	0.114258	0.00685	0.51807	0.442346	1.06348	1.03276	2.3501	2.29258	6.14795	6.07007	17.4512	17.7295	50.3833	51.4101			18.84	0.656738	0.667194	0.446777	0.425194	0.592286	0.576036	1.26025	1.21516	2.62598	2.62745	6.52979	6.43989	13.6387	13.3968
18.84	0.112305	0.00789	0.52002	0.443393	1.06836	1.03582	2.3667	2.30151	6.17432	6.09737	17.5098	17.8083	50.6069	51.623			18.94	0.660644	0.66758	0.448729	0.42558	0.580566	0.577242	1.26025	1.2186	2.63769	2.63722	6.56104	6.46284	13.6631	13.4306
18.94	0.113281	0.00894	0.51514	0.44444	1.06055	1.03888	2.3667	2.31045	6.18897	6.12467	17.5986	17.8871	50.8169	51.8357			19.04	0.658691	0.667966	0.45166	0.425966	0.587402	0.578448	1.2749	1.22204	2.64746	2.64699	6.57764	6.48575	13.6963	13.4641
19.04	0.108398	0.00999	0.515137	0.445486	1.06055	1.04195	2.37158	2.31939	6.21533	6.15196	17.6699	17.9659	51.0366	52.0482			19.14	0.650879	0.668352	0.448731	0.426351	0.60205	0.579654	1.27783	1.22547	2.64551	2.65675	6.60693	6.50861	13.7119	13.4975
19.14	0.108398	0.011033	0.510254	0.446533	1.06836	1.04501	2.38623	2.32832	6.24268	6.17924	17.7402	18.0446	51.2954	52.2604			19.24	0.637207	0.668737	0.425293	0.426737	0.599121	0.580859	1.28662	1.22891	2.65527	2.66651	6.63818	6.53143	13.7402	13.5307
19.24	0.104492	0.012079	0.508305	0.44758	1.07324	1.04807	2.39795	2.33726	6.26807	6.20653	17.832	18.1233	51.5337	52.4725			19.34	0.644043	0.669123	0.425293	0.427123	0.587403	0.582064	1.2749	1.23235	2.66895	2.67625	6.64111	6.5542	13.7578	13.5636
19.34	0.107422	0.013126	0.518066	0.448626	1.08301	1.05113	2.40869	2.34619	6.30615	6.2338	17.915	18.202	51.769	52.6842			19.44	0.642089	0.669508	0.428222	0.427508	0.587402	0.583269	1.2749	1.23578	2.67187	2.68599	6.67432	6.57692	13.8027	13.5964
19.44	0.124023	0.014172	0.522954	0.449672	1.08789	1.05419	2.4253	2.35512	6.34034	6.26108	17.9902	18.2807	52.0054	52.8958			19.54	0.628418	0.669894	0.421387	0.427894	0.590332	0.584474	1.28564	1.23922	2.67969	2.69572	6.70459	6.5996	13.8281	13.629
19.54	0.132813	0.015218	0.54248	0.450718	1.10742	1.05725	2.45655	2.36405	6.36182	6.28835	18.0869	18.3593	52.2544	53.1072			19.64	0.618652	0.670279	0.41162	0.428279	0.583497	0.585678	1.27881	1.24265	2.68555	2.70544	6.7124	6.62223	13.8457	13.6614
19.64	0.128906	0.016265	0.547363	0.451765	1.1123	1.06031	2.46631	2.37298	6.40088	6.31561	18.1748	18.4379	52.479	53.3183			19.74	0.624512	0.670665	0.405762	0.428665	0.57666	0.586882	1.28076	1.24608	2.70508	2.71516	6.7417	6.64482	13.8896	13.6936
19.74	0.135742	0.017311	0.554201	0.452811	1.11914	1.06337	2.47998	2.38191	6.43897	6.34287	18.2793	18.5165	52.7329	53.5292			19.84	0.627441	0.67105	0.403809	0.42905	0.575684	0.588086	1.2749	1.24951	2.71094	2.72487	6.76904	6.66736	13.9199	13.7256
19.84	0.134766	0.018357	0.543457	0.453856	1.11133	1.06643	2.47998	2.39084	6.45361	6.37012	18.3779	18.5951	52.939	53.7398			19.94	0.632324	0.671435	0.401855	0.429435	0.578613	0.58929	1.27295	1.25294	2.73535	2.73457	6.78662	6.68985	13.9512	13.7575
19.94	0.12793	0.019402	0.54639	0.454902	1.11133	1.06949	2.48291	2.39977	6.4751	6.39737	18.4697	18.6736	53.1812	53.9503			20.04	0.61377	0.671821	0.39502	0.429821	0.583496	0.590493	1.28271	1.25637	2.73535	2.74426	6.80615	6.71231	13.9707	13.7891
20.04	0.130859	0.020448	0.541504	0.455948	1.11426	1.07255	2.49073	2.40869	6.50733	6.42462	18.5439	18.7521	53.4175	54.1605			20.14	0.620605	0.672206	0.403807	0.430206	0.576662	0.591697	1.27588	1.2598	2.75977	2.75395	6.82373	6.73471	13.9863	13.8206
20.14	0.121094	0.021494	0.541504	0.456994	1.10742	1.07561	2.49561	2.41762	6.5249	6.45186	18.6182	18.8306	53.6265	54.3705			20.24	0.621582	0.672591	0.397949	0.430591	0.585449	0.5929	1.29541	1.26322	2.76758	2.76363	6.85205	6.75707	14.0225	13.8519
20.24	0.104492	0.022539	0.522953	0.458039	1.0957	1.07867	2.49073	2.42654	6.54151	6.4791	18.6973	18.9091	53.8306	54.5802			20.34	0.60791	0.672976	0.395996	0.430976	0.571778	0.594103	1.2915	1.26665	2.77344	2.7733	6.86084	6.77939	14.0527	13.883
20.34	0.109375	0.023585	0.527832	0.459085	1.0957	1.08173	2.49658	2.43547	6.57275	6.50633	18.7773	18.9875	54.061	54.7897			20.44	0.607909	0.673361	0.394042	0.431361	0.574707	0.595305	1.30127	1.27007	2.78516	2.78297	6.87646	6.80165	14.0781	13.9139
20.44	0.120117	0.02463	0.534672	0.46013	1.09961	1.08479	2.51514	2.44439	6.59424	6.53356	18.8564	19.0659	54.3022	54.999			20.54	0.605957	0.673746	0.384277	0.431746	0.57959	0.596508	1.30127	1.27349	2.7793	2.79262	6.9126	6.82388	14.1045	13.9447
20.54	0.12793	0.025676	0.54248	0.461176	1.11523	1.08785	2.53174	2.45331	6.62647	6.56079	18.9473	19.1443	54.5239	55.2081			20.64	0.615723	0.674131	0.384276	0.432131	0.572755	0.59771	1.29541	1.27692	2.80859	2.80228	6.92041	6.84606	14.124	13.9752
20.64	0.12793	0.026721	0.555176	0.462221	1.11914	1.0909	2.53857	2.46223	6.66455	6.58801	19.0498	19.2226	54.7515	55.4169			20.74	0.617676	0.674516	0.382324	0.432516	0.58252	0.598912	1.31201	1.28034	2.8252	2.81192	6.95459	6.86819	14.1563	14.0056
20.74	0.12793	0.027766	0.551272	0.463266	1.12402	1.09396	2.53858	2.47115	6.68994	6.61523	19.1084	19.3009	54.9829	55.6256			20.84	0.620605	0.674901	0.382324	0.432901	0.587402	0.600114	1.31885	1.28376	2.83008	2.82155	6.97607	6.89029	14.1855	14.0358
20.84	0.119141	0.028811	0.549316	0.464311	1.12207	1.09702	2.54932	2.48007	6.71631	6.64243	19.1963	19.3792	55.2085	55.8339			20.94	0.612792	0.675285	0.387206	0.433285	0.58252	0.601315	1.32178	1.28717	2.85351	2.83118	6.98584	6.91233	14.2051	14.0659
20.94	0.147461	0.029856	0.561038	0.465356	1.14355	1.10007	2.56299	2.48899	6.76709	6.66964	19.2861	19.4575	55.4585	56.0421			21.04	0.60498	0.67567	0.397949	0.43367	0.580566	0.602516	1.32178	1.29059	2.85547	2.8408	7.00049	6.93433	14.2412	14.0957
21.04	0.135742	0.030901	0.554199	0.466401	1.13867	1.10313	2.57764	2.4979	6.79346	6.69685	19.3496	19.5358	55.6841	56.25			21.14	0.60791	0.676055	0.395996	0.434055	0.57959	0.603718	1.32568	1.29401	2.85156	2.85042	7.01416	6.95629	14.2568	14.1254
21.14	0.135742	0.031946	0.565918	0.467446	1.13867	1.10619	2.58545	2.50682	6.81104	6.72404	19.4199	19.614	55.9077	56.4577			21.24	0.612793	0.676439	0.379395	0.434439	0.58252	0.604918	1.32568	1.29742	2.87598	2.86002	7.04346	6.9782	14.2744	14.1549
21.24	0.12793	0.03299	0.554202	0.46849	1.13086	1.10924	2.57276	2.51573	6.82959	6.75124	19.499	19.6922	56.1499	56.6652			21.34	0.614746	0.676824	0.379395	0.434824	0.587403	0.606119	1.3335	1.30084	2.8877	2.86962	7.06104	7.00007	14.3105	14.1843
21.34	0.125	0.034035	0.554199	0.469535	1.13867	1.1123	2.58545	2.52465	6.86377	6.77843	19.584	19.7703	56.3774	56.8724			21.44	0.619627	0.677208	0.381346	0.435208	0.592285	0.607319	1.33838	1.30425	2.89551	2.87921	7.0708	7.02189	14.3301	14.2135
21.44	0.144531	0.035079	0.577641	0.47058	1.16699	1.11535	2.61377	2.53356	6.90088	6.80561	19.6787	19.8485	56.6157	57.0794			21.54	0.612793	0.677593	0.379395	0.435593	0.597168	0.608519	1.34326	1.30766	2.90039	2.8888	7.10205	7.04368	14.3643	14.2425
21.54	0.139648	0.036124	0.577637	0.471624	1.17383	1.11841	2.62842	2.54247	6.93604	6.8328	19.7705	19.9266	56.8364	57.2862			21.64	0.617676	0.677977	0.386229	0.435977	0.588381	0.609719	1.33447	1.31107	2.90723	2.89838	7.11279	7.06541	14.3818	14.2713
21.64	0.134766	0.037168	0.57373	0.472668	1.1582	1.12146	2.61377	2.55138	6.9585	6.85997	19.8301	20.0047	57.0601	57.4927			21.74	0.627441	0.678361	0.38916	0.436361	0.600098	0.610919	1.35791	1.31448	2.92969	2.90795	7.14111	7.08711	14.418	14.3
21.74	0.142578	0.038213	0.588383	0.473713	1.17285	1.12452	2.63819	2.56029	6.99952	6.88714	19.9268	20.0827	57.3052	57.699			21.84	0.615723	0.678746	0.379395	0.436746	0.609862	0.612119	1.36475	1.31789	2.93164	2.91751	7.17725	7.10876	14.4463	14.3285
21.84	0.147461	0.039257	0.593262	0.474757	1.17285	1.12757	2.64404	2.5692	7.02197	6.91431	20.0166	20.1608	57.5239	57.9051			21.94	0.605957	0.67913	0.371582	0.43713	0.603027	0.613318	1.34814	1.3213	2.92676	2.92707	7.18506	7.13036	14.4541	14.3568
21.94	0.143555	0.040301	0.598147	0.475801	1.16602	1.13063	2.65283	2.57811	7.05616	6.94147	20.0762	20.2387	57.7476	58.1109			22.04	0.615723	0.679514	0.381348	0.437514	0.597168	0.614517	1.34619	1.3247	2.94141	2.93662	7.19482	7.15192	14.4639	14.385
22.04	0.150391	0.041345	0.585449	0.476845	1.16602	1.13368	2.65576	2.58702	7.08252	6.96864	20.1553	20.3167	57.9858	58.3166			22.14	0.617676	0.679898	0.381347	0.437898	0.602051	0.615716	1.36768	1.32811	2.96582	2.94616	7.21924	7.17344	14.4932	14.413
22.14	0.128906	0.042389	0.570801	0.477889	1.16308	1.13673	2.65967	2.59592	7.1001	6.99579	20.2402	20.3947	58.1987	58.5219			22.24	0.605957	0.680282	0.367676	0.438282	0.606934	0.616914	1.36963	1.33151	2.95605	2.95569	7.23389	7.19492	14.5176	14.4409
22.24	0.126953	0.043432	0.568852	0.478933	1.16895	1.13979	2.6587	2.60483	7.12452	7.02294	20.3408	20.4726	58.4224	58.7271			22.34	0.623535	0.680666	0.377441	0.438666	0.600099	0.618113	1.35791	1.33491	2.97559	2.96522	7.24561	7.21635	14.5391	14.4685
22.34	0.135742	0.044476	0.577637	0.479976	1.18945	1.14284	2.67432	2.61373	7.15479	7.05008	20.4395	20.5505	58.6382	58.932			22.44	0.628417	0.68105	0.382323	0.43905	0.609863	0.619311	1.37061	1.33832	2.98242	2.97474	7.27002	7.23774	14.5586	14.4961
22.44	0.143555	0.04552	0.565921	0.48102	1.18945	1.14589	2.67237	2.62264	7.18897	7.07723	20.5186	20.6284	58.8638	59.1367			22.54	0.625488	0.681434	0.379395	0.439434	0.614746	0.620509	1.36865	1.34172	2.98242	2.98425	7.29541	7.25908	14.5762	14.5234
22.54	0.143555	0.046563	0.565918	0.482063	1.18945	1.14895	2.6753	2.63154	7.21143	7.10436	20.5918	20.7062	59.0991	59.3412			22.64	0.644043	0.681818	0.3833	0.439818	0.611817	0.621706	1.36572	1.34512	3.00391	2.99376	7.31201	7.28038	14.6045	14.5506
22.64	0.140625	0.047607	0.561035	0.483107	1.18261	1.152	2.68701	2.64044	7.23291	7.13149	20.6699	20.784	59.3345	59.5454			22.74	0.646973	0.682202	0.381348	0.440202	0.606934	0.622904	1.37939	1.34851	3.01172	3.00325	7.33936	7.30164	14.6309	14.5777
22.74	0.140625	0.04865	0.559086	0.48415	1.19434	1.15505	2.69483	2.64934	7.25245	7.15862	20.7568	20.8618	59.5649	59.7494			22.84	0.664551	0.682586	0.38623	0.440586	0.609865	0.624101	1.38721	1.35191	3.0293	3.01275	7.36475	7.32286	14.6611	14.6046
22.84	0.147461	0.049693	0.562012	0.485193	1.18945	1.1581	2.70361	2.65824	7.29834	7.18575	20.8486	20.9396	59.7983	59.9531			22.94	0.666503	0.682969	0.386229	0.440969	0.619629	0.625298	1.39404	1.35531	3.04785	3.02223	7.38135	7.34403	14.6973	14.6313
22.94	0.147461	0.050736	0.562014	0.486237	1.18945	1.16115	2.70654	2.66714	7.32471	7.21287	20.9277	21.0173	60.0161	60.1566			23.04	0.652832	0.683353	0.379395	0.441353	0.621582	0.626495	1.40381	1.3587	3.04395	3.03171	7.40967	7.36517	14.7168	14.6579
23.04	0.134766	0.05178	0.565918	0.48728	1.17676	1.1642	2.71826	2.67604	7.34912	7.23998	21.002	21.0951	60.2202	60.3599			23.14	0.659668	0.683737	0.389159	0.441736	0.607912	0.627691	1.39697	1.3621	3.05859	3.04118	7.41748	7.38625	14.7188	14.6843
23.14	0.116211	0.052823	0.562988	0.488323	1.16992	1.16725	2.71338	2.68493	7.37354	7.26709	21.0801	21.1727	60.4194	60.5629			23.24	0.659668	0.68412	0.394043	0.44212	0.617676	0.628888	1.40186	1.36549	3.08008	3.05064	7.44678	7.4073	14.7432	14.7106
23.24	0.124023	0.053866	0.563969	0.489366	1.18066	1.1703	2.7212	2.69383	7.39795	7.2942	21.1309	21.2504	60.6606	60.7658			23.34	0.664551	0.684504	0.394043	0.442504	0.627442	0.630084	1.41162	1.36888	3.0918	3.06009	7.46631	7.42831	14.7744	14.7367
23.34	0.124023	0.054908	0.566895	0.490408	1.18555	1.17336	2.73096	2.70272	7.42334	7.3213	21.209	21.328	60.8931	60.9683			23.44	0.674315	0.684887	0.396971	0.442887	0.634277	0.63128	1.42139	1.37227	3.10937	3.06954	7.48389	7.44927	14.792	14.7627
23.44	0.128906	0.055951	0.5669	0.491451	1.20215	1.1764	2.73389	2.71162	7.4546	7.3484	21.2598	21.4056	61.1314	61.1707			23.54	0.671387	0.68527	0.401855	0.44327	0.64209	0.632475	1.42627	1.37566	3.10938	3.07898	7.5083	7.47019	14.8184	14.7885
23.54	0.147461	0.056994	0.585449	0.492494	1.22852	1.17945	2.75733	2.72051	7.50537	7.37549	21.3613	21.4832	61.3608	61.3728			23.64	0.679199	0.685654	0.403808	0.443654	0.648926	0.633671	1.43115	1.37905	3.11914	3.08842	7.52295	7.49106	14.8379	14.8142
23.64	0.139648	0.058036	0.553223	0.493536	1.2207	1.1825	2.75244	2.7294	7.51416	7.40258	21.4121	21.5608	61.5864	61.5747			23.74	0.671387	0.686037	0.405762	0.444037	0.646973	0.634866	1.44287	1.38244	3.13379	3.09784	7.54248	7.5119	14.8623	14.8397
23.74	0.123047	0.059079	0.54639	0.494579	1.2207	1.18555	2.7544	2.73829	7.54834	7.42967	21.4707	21.6383	61.8101	61.7763			23.84	0.674316	0.68642	0.408691	0.44442	0.653809	0.636061	1.44287	1.38583	3.14551	3.10726	7.56397	7.53269	14.9004	14.8651
23.84	0.119141	0.060121	0.549316	0.495621	1.22656	1.1886	2.77197	2.74718	7.56592	7.45674	21.5439	21.7158	62.0239	61.9777			23.94	0.671387	0.686803	0.405762	0.444803	0.668457	0.637256	1.45361	1.38921	3.14551	3.11667	7.5835	7.55344	14.9229	14.8903
23.94	0.144531	0.061163	0.554202	0.496663	1.24805	1.19165	2.79639	2.75607	7.61475	7.48382	21.6162	21.7933	62.2544	62.1789			24.04	0.67334	0.687186	0.405762	0.445186	0.665527	0.63845	1.44775	1.39259	3.15039	3.12608	7.59717	7.57415	14.9395	14.9154
24.04	0.135742	0.062206	0.554199	0.497706	1.24805	1.1947	2.80323	2.76496	7.63135	7.51089	21.6816	21.8707	62.478	62.3798			24.14	0.675293	0.687569	0.405761	0.445569	0.670411	0.639645	1.44775	1.39598	3.16895	3.13548	7.6167	7.59482	14.959	14.9403
24.14	0.12793	0.063248	0.539551	0.498748	1.25586	1.19775	2.8042	2.77385	7.65283	7.53796	21.7471	21.9481	62.6938	62.5805			24.24	0.675293	0.687952	0.407715	0.445952	0.677246	0.640839	1.44971	1.39936	3.16895	3.14487	7.64307	7.61544	14.9902	14.9651
24.24	0.135742	0.06429	0.54639	0.49979	1.25586	1.20079	2.81299	2.78273	7.67334	7.56502	21.8301	22.0255	62.9077	62.781			24.34	0.663574	0.688335	0.397949	0.446335	0.679199	0.642033	1.45947	1.40274	3.16895	3.15425	7.66748	7.63603	15.0146	14.9897
24.34	0.130859	0.065332	0.546387	0.500832	1.25586	1.20384	2.81592	2.79162	7.70459	7.59208	21.9082	22.1029	63.1265	62.9812			24.44	0.666503	0.688718	0.408691	0.446718	0.657715	0.643226	1.44971	1.40612	3.17676	3.16363	7.67725	7.65657	15.041	15.0142
24.44	0.117188	0.066373	0.534674	0.501873	1.25781	1.20689	2.83545	2.8005	7.73389	7.61913	22.0029	22.1802	63.3452	63.1812			24.54	0.671387	0.689101	0.413574	0.447101	0.672363	0.64442	1.4458	1.4095	3.18359	3.173	7.69287	7.67707	15.0518	15.0386
24.54	0.135742	0.067415	0.546387	0.502915	1.2793	1.20994	2.85498	2.80939	7.77393	7.64618	22.1309	22.2575	63.5679	63.3809			24.64	0.67627	0.689484	0.410644	0.447484	0.665528	0.645613	1.44775	1.41288	3.18945	3.18236	7.729	7.69753	15.0879	15.0628
24.64	0.132813	0.068457	0.546387	0.503957	1.27929	1.21298	2.8667	2.81827	7.79834	7.67323	22.2129	22.3348	63.7837	63.5804			24.74	0.681152	0.689867	0.42041	0.447867	0.67041	0.646806	1.45947	1.41625	3.21094	3.19172	7.75049	7.71795	15.1094	15.0869
24.74	0.12793	0.069498	0.534671	0.504998	1.2627	1.21603	2.87159	2.82715	7.81397	7.70027	22.2988	22.4121	63.9663	63.7797			24.84	0.679199	0.690249	0.425293	0.448249	0.683106	0.647999	1.47217	1.41963	3.21094	3.20107	7.78662	7.73833	15.1338	15.1108
24.84	0.120117	0.07054	0.534668	0.50604	1.26758	1.21907	2.87842	2.83603	7.854	7.7273	22.4043	22.4893	64.1646	63.9787			24.94	0.67627	0.690632	0.422364	0.448632	0.689941	0.649191	1.47021	1.423	3.20606	3.21041	7.81104	7.75866	15.1699	15.1346
24.94	0.120117	0.071581	0.534672	0.507081	1.26758	1.22212	2.89014	2.84491	7.87549	7.75433	22.4854	22.5665	64.3804	64.1775			25.04	0.683105	0.691015	0.424316	0.449015	0.682129	0.650384	1.46436	1.42638	3.21973	3.21974	7.82275	7.77896	15.1865	15.1583
25.04	0.12793	0.072623	0.526855	0.508123	1.27246	1.22517	2.90284	2.85379	7.90088	7.78136	22.585	22.6437	64.604	64.3761			25.14	0.674316	0.691397	0.42041	0.449397	0.688965	0.651576	1.47803	1.42975	3.23438	3.22907	7.84229	7.79921	15.2158	15.1818
25.14	0.115234	0.073664	0.518066	0.509164	1.28222	1.22821	2.91162	2.86266	7.9292	7.80838	22.665	22.7208	64.8218	64.5744			25.24	0.681152	0.69178	0.430176	0.44978	0.691895	0.652768	1.47607	1.43312	3.24707	3.23839	7.86475	7.81943	15.2432	15.2052
25.24	0.104492	0.074705	0.522951	0.510205	1.27539	1.23126	2.90576	2.87154	7.94385	7.8354	22.7373	22.798	65.0405	64.7725			25.34	0.683105	0.692162	0.444824	0.450162	0.701661	0.653959	1.48682	1.43649	3.25586	3.24771	7.89111	7.8396	15.2695	15.2284
25.34	0.108398	0.075746	0.515137	0.511246	1.27637	1.2343	2.90576	2.88042	7.9585	7.86241	22.8027	22.8751	65.2515	64.9703			25.44	0.686035	0.692544	0.447753	0.450544	0.708496	0.655151	1.49365	1.43986	3.26172	3.25701	7.92432	7.85973	15.2832	15.2515
25.44	0.089844	0.076787	0.496586	0.512287	1.26465	1.23734	2.90772	2.88929	7.97803	7.88943	22.874	22.9521	65.4634	65.1679			25.54	0.70752	0.692927	0.45459	0.450927	0.706543	0.656342	1.49365	1.44323	3.2832	3.26631	7.93408	7.87982	15.3008	15.2745
25.54	0.09668	0.077828	0.503418	0.513328	1.27148	1.24039	2.9292	2.89817	8.00244	7.91643	22.9629	23.0292	65.6812	65.3653			25.64	0.697754	0.693309	0.456542	0.451309	0.709474	0.657533	1.49365	1.44659	3.28516	3.2756	7.95654	7.89987	15.335	15.2974
25.64	0.09668	0.078869	0.51123	0.514368	1.27929	1.24343	2.9292	2.90704	8.02881	7.94343	23.0332	23.1062	65.895	65.5624			25.74	0.684082	0.693691	0.441895	0.451691	0.716309	0.658724	1.50537	1.44996	3.2793	3.28489	7.97803	7.91988	15.3613	15.3201
25.74	0.094727	0.079909	0.537601	0.515409	1.29395	1.24648	2.94678	2.91591	8.0708	7.97043	23.126	23.1832	66.1138	65.7593			25.84	0.702637	0.694073	0.458496	0.452073	0.709476	0.659914	1.49854	1.45332	3.3125	3.29417	7.98389	7.93986	15.3623	15.3427
25.84	0.104492	0.08095	0.547363	0.51645	1.30176	1.24952	2.95654	2.92478	8.10205	7.99742	23.2207	23.2601	66.3374	65.9559			25.94	0.695801	0.694455	0.449707	0.452455	0.730957	0.661105	1.51709	1.45669	3.31836	3.30344	8.0249	7.95978	15.415	15.3651
25.94	0.092773	0.08199	0.549319	0.51749	1.29492	1.25256	2.96436	2.93365	8.11475	8.02441	23.2988	23.3371	66.5444	66.1523			26.04	0.702637	0.694837	0.464355	0.452837	0.729004	0.662295	1.51807	1.46005	3.33691	3.3127	8.03955	7.97967	15.4248	15.3874
26.04	0.100586	0.083031	0.54248	0.518531	1.29492	1.2556	2.9712	2.94252	8.15088	8.05139	23.3838	23.414	66.7524	66.3485			26.14	0.705566	0.695219	0.467285	0.453219	0.73584	0.663485	1.52002	1.46341	3.34863	3.32196	8.06104	7.99952	15.4395	15.4096
26.14	0.106445	0.084071	0.555176	0.519571	1.31152	1.25865	2.98877	2.95139	8.18896	8.07837	23.4766	23.4909	66.9751	66.5444			26.24	0.702637	0.695601	0.461426	0.453601	0.73584	0.664674	1.5083	1.46677	3.35645	3.33121	8.0835	8.01933	15.4619	15.4317
26.24	0.116211	0.085111	0.562015	0.520611	1.31836	1.26169	3.00342	2.96025	8.21631	8.10535	23.5674	23.5677	67.1812	66.7401			26.34	0.70752	0.695983	0.461426	0.453983	0.73877	0.665864	1.521	1.47013	3.36816	3.34045	8.10693	8.0391	15.4863	15.4536
26.34	0.116211	0.086151	0.562012	0.521651	1.32617	1.26473	3.00342	2.96912	8.24463	8.13231	23.6582	23.6446	67.3833	66.9355			26.44	0.705565	0.696365	0.47119	0.454365	0.740723	0.667053	1.52588	1.47349	3.3789	3.34969	8.13232	8.05883	15.5107	15.4754
26.44	0.120117	0.087191	0.570804	0.522691	1.33008	1.26777	3.01905	2.97798	8.271	8.15928	23.7295	23.7213	67.5913	67.1307			26.54	0.710449	0.696747	0.476074	0.454747	0.758301	0.668242	1.53564	1.47684	3.39551	3.35892	8.15088	8.07852	15.5322	15.4971
26.54	0.118164	0.088231	0.568848	0.523731	1.34473	1.27081	3.02686	2.98685	8.30518	8.18624	23.8291	23.7981	67.8052	67.3256			26.64	0.705566	0.697129	0.476074	0.455128	0.752441	0.669431	1.53564	1.4802	3.39258	3.36814	8.18213	8.09817	15.5518	15.5187
26.64	0.116211	0.089271	0.580566	0.524771	1.35742	1.27385	3.04639	2.99571	8.33252	8.2132	23.9199	23.8749	68.0288	67.5203			26.74	0.703613	0.69751	0.469238	0.45551	0.747559	0.670619	1.52588	1.48355	3.40039	3.37736	8.20166	8.11778	15.5645	15.5401
26.74	0.116211	0.090311	0.562014	0.525811	1.35742	1.2769	3.05811	3.00457	8.35694	8.24015	24.002	23.9516	68.228	67.7148			26.84	0.710449	0.697892	0.471191	0.455892	0.740724	0.671807	1.54053	1.48691	3.41406	3.38656	8.22119	8.13736	15.5781	15.5614
26.84	0.106445	0.091351	0.566895	0.526851	1.3584	1.27994	3.05908	3.01343	8.37256	8.2671	24.0732	24.0283	68.4399	67.909			26.94	0.710449	0.698273	0.476074	0.456273	0.742676	0.672995	1.54053	1.49026	3.40723	3.39577	8.24854	8.15689	15.5996	15.5826
26.94	0.116211	0.09239	0.581545	0.52789	1.37695	1.28298	3.08936	3.0223	8.4126	8.29404	24.1768	24.1049	68.6841	68.103			27.04	0.710449	0.698655	0.479004	0.456655	0.73584	0.674183	1.5376	1.49361	3.41797	3.40496	8.27197	8.17638	15.6191	15.6037
27.04	0.108398	0.09343	0.57373	0.52893	1.36914	1.28602	3.08936	3.03115	8.41944	8.32098	24.2324	24.1816	68.8882	68.2968			27.14	0.710449	0.699036	0.483886	0.457036	0.73877	0.675371	1.53565	1.49696	3.43457	3.41415	8.29932	8.19583	15.6416	15.6246
27.14	0.116211	0.094469	0.578613	0.529969	1.37402	1.28906	3.1001	3.04001	8.4585	8.34792	24.3301	24.2582	69.1265	68.4903			27.24	0.722168	0.699418	0.483887	0.457418	0.743652	0.676558	1.54053	1.50031	3.43457	3.42333	8.31104	8.21525	15.6582	15.6454
27.24	0.116211	0.095508	0.573734	0.531009	1.36914	1.29209	3.10498	3.04887	8.49268	8.37485	24.4277	24.3348	69.3423	68.6835			27.34	0.722168	0.699799	0.483887	0.457799	0.743653	0.677746	1.54736	1.50366	3.45117	3.4325	8.33057	8.23462	15.6777	15.6661
27.34	0.123047	0.096548	0.580566	0.532048	1.38379	1.29513	3.11963	3.05773	8.51709	8.40177	24.5166	24.4114	69.563	68.8765			27.44	0.722167	0.70018	0.483886	0.45818	0.743652	0.678933	1.54541	1.50701	3.46582	3.44167	8.35498	8.25396	15.6904	15.6867
27.44	0.116211	0.097587	0.562014	0.533087	1.37207	1.29817	3.12451	3.06658	8.53662	8.4287	24.5732	24.4879	69.7788	69.0693			27.54	0.722168	0.700562	0.480957	0.458562	0.743652	0.680119	1.54932	1.51035	3.46582	3.45083	8.38818	8.27326	15.7285	15.7071
27.54	0.103516	0.098626	0.554199	0.534126	1.3623	1.30121	3.12451	3.07544	8.55616	8.45561	24.6504	24.5644	69.978	69.2618			27.64	0.715332	0.700943	0.480956	0.458943	0.743653	0.681306	1.54443	1.5137	3.48242	3.45998	8.40088	8.29251	15.7354	15.7275
27.64	0.09668	0.099665	0.554199	0.535165	1.36425	1.30425	3.1333	3.08429	8.58252	8.48252	24.7324	24.6409	70.1841	69.4541			27.74	0.725098	0.701324	0.490723	0.459324	0.748535	0.682492	1.54932	1.51704	3.49512	3.46913	8.42529	8.31173	15.7412	15.7477
27.74	0.092773	0.100704	0.554203	0.536204	1.3457	1.30729	3.13623	3.09314	8.60694	8.50943	24.8105	24.7173	70.3843	69.6462			27.84	0.72998	0.701705	0.490723	0.459705	0.755372	0.683678	1.55908	1.52039	3.49316	3.47827	8.45459	8.33091	15.7705	15.7678
27.84	0.097656	0.101743	0.559082	0.537243	1.3623	1.31033	3.14893	3.10199	8.63916	8.53634	24.874	24.7937	70.6001	69.8379			27.94	0.72998	0.702086	0.483887	0.460086	0.743652	0.684864	1.55908	1.52373	3.50488	3.4874	8.479	8.35005	15.7949	15.7878
27.94	0.101563	0.102781	0.554202	0.538281	1.36914	1.31336	3.1753	3.11084	8.67432	8.56324	24.9658	24.8701	70.8062	70.0295			28.04	0.734863	0.702467	0.48877	0.460467	0.743652	0.68605	1.55225	1.52707	3.50977	3.49652	8.49854	8.36916	15.8184	15.8076
28.04	0.09668	0.10382	0.554199	0.53932	1.37695	1.3164	3.18701	3.1197	8.69678	8.59013	25.0488	24.9465	71.0024	70.2208			28.14	0.741699	0.702848	0.495604	0.460848	0.748537	0.687235	1.55713	1.53041	3.51953	3.50564	8.52002	8.38822	15.8428	15.8274
28.14	0.091797	0.104858	0.549316	0.540358	1.37695	1.31944	3.19482	3.12854	8.73584	8.61702	25.1309	25.0228	71.2085	70.4119			28.24	0.741699	0.703229	0.495605	0.461229	0.758301	0.68842	1.56689	1.53375	3.5293	3.51475	8.54834	8.40725	15.8604	15.847
28.24	0.088867	0.105897	0.54639	0.541397	1.38086	1.32247	3.20557	3.13739	8.76612	8.64391	25.2012	25.0992	71.4116	70.6027			28.34	0.725098	0.70361	0.483887	0.46161	0.763184	0.689606	1.57666	1.53708	3.53613	3.52386	8.56104	8.42624	15.8848	15.8666
28.34	0.088867	0.106935	0.546387	0.542435	1.38086	1.32551	3.21143	3.14624	8.78662	8.67079	25.2715	25.1754	71.6108	70.7932			28.44	0.723144	0.703991	0.488769	0.461991	0.763184	0.69079	1.57178	1.54042	3.55273	3.53296	8.57568	8.44518	15.9082	15.886
28.44	0.088867	0.107973	0.534671	0.543474	1.38086	1.32854	3.2378	3.15508	8.81787	8.69767	25.3613	25.2517	71.8052	70.9836			28.54	0.72998	0.704371	0.495605	0.462371	0.760254	0.691975	1.57178	1.54376	3.56738	3.54205	8.59326	8.4641	15.9209	15.9053
28.54	0.080078	0.109012	0.537598	0.544512	1.37988	1.33158	3.24073	3.16393	8.85498	8.72454	25.4346	25.3279	72.0171	71.1737			28.64	0.725098	0.704752	0.493652	0.462752	0.76709	0.693159	1.57178	1.54709	3.57031	3.55113	8.61182	8.48297	15.9473	15.9244
28.64	0.084961	0.11005	0.550293	0.54555	1.38476	1.33462	3.26025	3.17277	8.88428	8.75141	25.5264	25.4041	72.2085	71.3635			28.74	0.734863	0.705133	0.496582	0.463133	0.765137	0.694343	1.5835	1.55042	3.5918	3.56021	8.63428	8.5018	15.9697	15.9435
28.74	0.084961	0.111088	0.542483	0.546588	1.38477	1.33765	3.2583	3.18162	8.90869	8.77828	25.5869	25.4803	72.4077	71.5531			28.84	0.741699	0.705513	0.503418	0.463513	0.768067	0.695527	1.58838	1.55375	3.60645	3.56928	8.66358	8.5206	15.999	15.9625
28.84	0.092773	0.112126	0.535645	0.547626	1.38477	1.34069	3.28467	3.19046	8.93506	8.80513	25.6582	25.5565	72.6069	71.7424			28.94	0.746581	0.705894	0.5083	0.463894	0.774902	0.696711	1.59521	1.55709	3.62305	3.57834	8.68506	8.53936	16.0146	15.9813
28.94	0.104492	0.113163	0.534671	0.548664	1.39648	1.34372	3.29932	3.1993	8.98096	8.83199	25.7598	25.6326	72.8374	71.9315			29.04	0.756348	0.706274	0.510254	0.464274	0.776855	0.697894	1.5835	1.56042	3.63281	3.5874	8.69189	8.55808	16.0342	16.0001
29.04	0.104492	0.114201	0.534668	0.549701	1.39648	1.34676	3.29248	3.20814	8.99365	8.85884	25.8379	25.7087	73.0562	72.1204			29.14	0.756348	0.706655	0.515136	0.464655	0.781739	0.699077	1.59815	1.56374	3.65723	3.59645	8.71631	8.57676	16.0664	16.0187
29.14	0.089844	0.115239	0.52002	0.550739	1.39355	1.34979	3.30127	3.21698	9.02686	8.88569	25.9053	25.7848	73.2642	72.3089			29.24	0.737793	0.707035	0.512207	0.465035	0.786621	0.70026	1.60303	1.56707	3.65234	3.60549	8.74072	8.59541	16.0879	16.0372
29.24	0.088867	0.116276	0.526858	0.551777	1.40039	1.35282	3.31592	3.22582	9.04834	8.91253	25.9854	25.8608	73.4897	72.4973			29.34	0.730957	0.707415	0.500488	0.465415	0.781737	0.701443	1.60303	1.5704	3.64648	3.61453	8.76025	8.61402	16.0957	16.0557
29.34	0.077148	0.117314	0.526855	0.552814	1.39648	1.35586	3.31592	3.23465	9.07471	8.93937	26.0605	25.9368	73.689	72.6854			29.44	0.740721	0.707795	0.510252	0.465795	0.768066	0.702626	1.60303	1.57372	3.65625	3.62355	8.76514	8.63259	16.0977	16.074
29.44	0.072266	0.118351	0.534671	0.553851	1.4082	1.35889	3.32764	3.24349	9.09522	8.9662	26.1387	26.0128	73.895	72.8733			29.54	0.745605	0.708176	0.498534	0.466176	0.777832	0.703808	1.60303	1.57705	3.66992	3.63258	8.79443	8.65112	16.1221	16.0922
29.54	0.053711	0.119389	0.526855	0.554889	1.4082	1.36192	3.33545	3.25233	9.11182	8.99303	26.2139	26.0888	74.0874	73.0609			29.64	0.754396	0.708556	0.48877	0.466556	0.770996	0.70499	1.60303	1.58037	3.67383	3.64159	8.81396	8.66962	16.1465	16.1103
29.64	0.053711	0.120426	0.522949	0.555926	1.4082	1.36496	3.34326	3.26116	9.146	9.01986	26.291	26.1647	74.2866	73.2483			29.74	0.761231	0.708936	0.495605	0.466936	0.768068	0.706172	1.60791	1.58369	3.68848	3.6506	8.81592	8.68808	16.1631	16.1283
29.74	0.045898	0.121463	0.521973	0.556963	1.40332	1.36799	3.34424	3.26999	9.15771	9.04667	26.3613	26.2406	74.4976	73.4353			29.84	0.76123	0.709316	0.498535	0.467316	0.774902	0.707354	1.61475	1.58701	3.69824	3.6596	8.84229	8.7065	16.1816	16.1462
29.84	0.042969	0.1225	0.515142	0.558	1.38477	1.37102	3.34717	3.27883	9.18408	9.07349	26.4629	26.3165	74.6938	73.6222			29.94	0.76123	0.709696	0.503418	0.467696	0.76709	0.708535	1.61768	1.59034	3.69629	3.6686	8.8501	8.72489	16.2041	16.164
29.94	0.038086	0.123537	0.515137	0.559037	1.38477	1.37405	3.34717	3.28766	9.21631	9.10031	26.5361	26.3923	74.8882	73.8088			30.04	0.766113	0.710076	0.508299	0.468076	0.76709	0.709716	1.62256	1.59365	3.70898	3.67759	8.86182	8.74323	16.2285	16.1816
30.04	0.037109	0.124574	0.51123	0.560074	1.39648	1.37708	3.3667	3.29649	9.23585	9.12711	26.6074	26.4682	75.0874	73.9952			30.14	0.76123	0.710456	0.512207	0.468456	0.755371	0.710897	1.62744	1.59697	3.71582	3.68657	8.88623	8.76154	16.2529	16.1992
30.14	0.070313	0.12561	0.52002	0.56111	1.41015	1.38011	3.39502	3.30532	9.28858	9.15392	26.7109	26.544	75.2837	74.1814			30.24	0.761231	0.710836	0.507324	0.468836	0.755371	0.712078	1.62939	1.60029	3.72754	3.69554	8.90771	8.77982	16.2715	16.2167
30.24	0.06543	0.126647	0.526855	0.562147	1.4082	1.38315	3.39306	3.31415	9.30517	9.18071	26.8027	26.6197	75.4624	74.3672			30.34	0.76416	0.711215	0.502441	0.469215	0.755371	0.713259	1.62256	1.60361	3.73047	3.70451	8.9126	8.79805	16.2793	16.2341
30.34	0.06543	0.127683	0.51514	0.563184	1.40821	1.38618	3.39795	3.32297	9.3374	9.20751	26.8799	26.6955	75.6694	74.5528			30.44	0.773924	0.711595	0.512207	0.469595	0.750488	0.714439	1.62549	1.60692	3.74805	3.71347	8.93506	8.81625	16.2939	16.2514
30.44	0.057617	0.12872	0.507324	0.56422	1.40039	1.38921	3.39795	3.3318	9.34424	9.2343	26.9434	26.7712	75.8726	74.7382			30.54	0.775878	0.711975	0.519041	0.469975	0.760254	0.715619	1.63525	1.61023	3.7666	3.72243	8.95263	8.83441	16.3232	16.2685
30.54	0.042969	0.129756	0.507324	0.565256	1.40039	1.39224	3.40967	3.34063	9.36866	9.26108	27.041	26.8469	76.0835	74.9233			30.64	0.762208	0.712354	0.490723	0.470354	0.755371	0.716799	1.64209	1.61355	3.7627	3.73138	8.97607	8.85254	16.3418	16.2856
30.64	0.048828	0.130793	0.522949	0.566293	1.4082	1.39527	3.42237	3.34945	9.40088	9.28787	27.1504	26.9225	76.2905	75.1082			30.74	0.761232	0.712734	0.48877	0.470734	0.743654	0.717979	1.64209	1.61686	3.76465	3.74032	8.97119	8.87063	16.3379	16.3026
30.74	0.057617	0.131829	0.526855	0.567329	1.40039	1.3983	3.42138	3.35827	9.43115	9.31464	27.2412	26.9982	76.4937	75.2928			30.84	0.7583	0.713113	0.495605	0.471113	0.748535	0.719158	1.64697	1.62017	3.78125	3.74925	8.99072	8.88869	16.3623	16.3195
30.84	0.06543	0.132865	0.518074	0.568365	1.40332	1.40133	3.43604	3.3671	9.46143	9.34141	27.3125	27.0738	76.6958	75.4772			30.94	0.756347	0.713493	0.498535	0.471493	0.747559	0.720337	1.65381	1.62348	3.79785	3.75818	9.01514	8.9067	16.3809	16.3363
30.94	0.072266	0.133901	0.522949	0.569401	1.40821	1.40436	3.44385	3.37592	9.49268	9.36818	27.3809	27.1494	76.8882	75.6613			31.04	0.76123	0.713872	0.491698	0.471872	0.73877	0.721516	1.65674	1.62679	3.80566	3.7671	9.03174	8.92468	16.3867	16.3529
31.04	0.06543	0.134937	0.534668	0.570437	1.4082	1.40738	3.43701	3.38474	9.50244	9.39494	27.4658	27.2249	77.0796	75.8452			31.14	0.76123	0.714252	0.486816	0.472252	0.743652	0.722695	1.66162	1.63009	3.80566	3.77601	9.0376	8.94263	16.3965	16.3695
31.14	0.053711	0.135973	0.534668	0.571473	1.4082	1.41041	3.44483	3.39356	9.52881	9.4217	27.5371	27.3004	77.2905	76.0289			31.24	0.746584	0.714631	0.477051	0.472631	0.743651	0.723874	1.66162	1.6334	3.81445	3.78492	9.04932	8.96054	16.416	16.386
31.24	0.053711	0.137009	0.530762	0.572509	1.4082	1.41344	3.45654	3.40238	9.55615	9.44845	27.6162	27.3759	77.4897	76.2122			31.34	0.756346	0.71501	0.486816	0.47301	0.737793	0.725052	1.65869	1.63671	3.82715	3.79382	9.06592	8.97841	16.4248	16.4024
31.34	0.041992	0.138044	0.522957	0.573545	1.40821	1.41647	3.46436	3.4112	9.58252	9.4752	27.6895	27.4514	77.689	76.3953			31.44	0.76123	0.715389	0.483887	0.473389	0.730957	0.72623	1.67334	1.64001	3.83691	3.80271	9.09033	8.99625	16.4424	16.4187
31.44	0.046875	0.13908	0.527832	0.57458	1.40137	1.4195	3.46924	3.42002	9.60792	9.50195	27.7793	27.5268	77.8931	76.5782			31.54	0.753418	0.715769	0.483887	0.473768	0.73584	0.727408	1.67334	1.64331	3.83691	3.8116	9.1001	9.01404	16.459	16.4349
31.54	0.06543	0.140116	0.546387	0.575616	1.41992	1.42252	3.49463	3.42883	9.65479	9.52869	27.8691	27.6023	78.1108	76.7609			31.64	0.753417	0.716148	0.480957	0.474148	0.728027	0.728586	1.67334	1.64661	3.83691	3.82048	9.11963	9.03181	16.4668	16.451
31.64	0.060547	0.141151	0.537598	0.576651	1.41504	1.42555	3.49072	3.43765	9.66748	9.55543	27.9238	27.6777	78.3003	76.9432			31.74	0.746583	0.716527	0.469238	0.474527	0.728025	0.729763	1.67334	1.64992	3.83789	3.82935	9.12451	9.04954	16.4785	16.467
31.74	0.050781	0.142186	0.524902	0.577686	1.41308	1.42858	3.50049	3.44646	9.68213	9.58216	27.9756	27.753	78.4946	77.1253			31.84	0.753417	0.716906	0.476074	0.474906	0.721191	0.73094	1.6665	1.65321	3.85644	3.83822	9.12451	9.06723	16.4795	16.483
31.84	0.057617	0.143221	0.526861	0.578722	1.41992	1.4316	3.50733	3.45527	9.71631	9.60888	28.0723	27.8283	78.689	77.3072			31.94	0.756347	0.717285	0.479004	0.475285	0.711426	0.732118	1.68506	1.65651	3.87598	3.84708	9.15088	9.08489	16.498	16.4988
31.94	0.053711	0.144257	0.526855	0.579757	1.41992	1.43463	3.5044	3.46409	9.74463	9.63561	28.1572	27.9036	78.8999	77.4888			32.04	0.756347	0.717663	0.483885	0.475663	0.699707	0.733294	1.68799	1.65981	3.87598	3.85593	9.17334	9.10251	16.5254	16.5145
32.04	0.045898	0.145292	0.526855	0.580792	1.41992	1.43766	3.50733	3.4729	9.76612	9.66233	28.2207	27.9789	79.0991	77.6702			32.14	0.754396	0.718042	0.477051	0.476042	0.70459	0.734471	1.69287	1.66311	3.89258	3.86478	9.19775	9.12009	16.5439	16.5302
32.14	0.042969	0.146327	0.526855	0.581827	1.41992	1.44068	3.50733	3.48171	9.78662	9.68905	28.3105	28.0542	79.3101	77.8513			32.24	0.749512	0.718421	0.483887	0.476421	0.714358	0.735647	1.69776	1.6664	3.90723	3.87362	9.20947	9.13765	16.5498	16.5457
32.24	0.038086	0.147362	0.537598	0.582862	1.41992	1.44371	3.51513	3.49052	9.80127	9.71575	28.3691	28.1294	79.5093	78.0321			32.34	0.76123	0.7188	0.483887	0.4768	0.723145	0.736823	1.70459	1.6697	3.90234	3.88245	9.229	9.15516	16.5684	16.5612
32.34	0.045898	0.148396	0.531745	0.583897	1.41602	1.44673	3.52686	3.49933	9.82569	9.74246	28.4365	28.2046	79.686	78.2128			32.44	0.76416	0.719178	0.486816	0.477178	0.716309	0.737999	1.7124	1.67299	3.91016	3.89128	9.24072	9.17264	16.5684	16.5766
32.44	0.049805	0.149431	0.538574	0.584931	1.41992	1.44976	3.53858	3.50814	9.85401	9.76916	28.5059	28.2798	79.8843	78.3931			32.54	0.762206	0.719557	0.491696	0.477557	0.70752	0.739175	1.71045	1.67628	3.92773	3.9001	9.26318	9.19008	16.5908	16.5919
32.54	0.049805	0.150466	0.521973	0.585966	1.41992	1.45278	3.53858	3.51694	9.86866	9.79586	28.584	28.3549	80.0835	78.5732			32.64	0.769043	0.719936	0.491699	0.477936	0.717285	0.740351	1.71338	1.67958	3.94629	3.90891	9.28076	9.20749	16.6006	16.6071
32.64	0.049805	0.1515	0.515137	0.587	1.41992	1.45581	3.55811	3.52575	9.88818	9.82255	28.6689	28.43	80.2632	78.7531			32.74	0.769044	0.720314	0.483887	0.478314	0.716309	0.741526	1.72021	1.68287	3.9541	3.91772	9.29639	9.22487	16.627	16.6222
32.74	0.038086	0.152535	0.495605	0.588035	1.4082	1.45883	3.54639	3.53455	9.90283	9.84923	28.7285	28.5051	80.4341	78.9326			32.84	0.773925	0.720693	0.48584	0.478693	0.716309	0.742701	1.73193	1.68615	3.9707	3.92652	9.31885	9.24221	16.6387	16.6372
32.84	0.033203	0.153569	0.49073	0.589069	1.41504	1.46185	3.56006	3.54336	9.93018	9.87592	28.8174	28.5801	80.6138	79.112			32.94	0.771971	0.721071	0.481934	0.479071	0.709473	0.743876	1.73682	1.68944	3.97558	3.93531	9.33545	9.25952	16.6514	16.6522
[truncated: 4,474 more rows]

## Sheet: Figure 4c
Figure 4c
1 hr ATF-binding ratio
	WT	0.391211	0.415418	0.409216			Multiple t test	P value
[truncated: 2 more rows]

## Sheet: Figure 4d
		Apical layers	Basal layers
[truncated: 6 more rows]

[truncated: 12 more sheets: Figure 5a, Figure 5c, supplementary figure 1a, supplementary figure 1b, supplementary figure 2, supplementary figure 3, supplementary figure 4a, supplementary figure 4b, supplementary figure 4c, supplementary figure 8a, supplementary figure 8c, supplementary figure 9]
